# Supplementary material for: Deciphering the molecular mechanisms of mother-to-egg immune protection in the mealworm beetle Tenebrio molitor
Source: PLoS Pathog. 2020 Oct 15;16(10):e1008935. doi: 10.1371/journal.ppat.1008935 (PMC7591081; doi:10.1371/journal.ppat.1008935)
Supplement: S1 Table — This includes proteases and protease inhibitors, pattern recognition molecules, TOLL pathway, prophenoloxidase cascade, immune-responsive effectors, immune regulators, stress and oxidative stress annotated using InterProScan (version 5) with InterPro database version 52. (XLSX) [file ppat.1008935.s002.xlsx]

## Sheet: Feuil1
ID	Sequence Length	Analysis	Signature Accession	Signature Description	Start location	Stop location	Score (e-value)	InterPro annotations - accession	InterPro annotations - description	GO annotations	Pathways annotations
Proteases and protase inhibitors
serpins
c100459_g1_i1:76:1251:1:+	392	Pfam	PF00079	Serpin (serine protease inhibitor)	28	387	1.1E-99	IPR023796	Serpin domain
c100459_g1_i1:76:1251:1:+	392	SMART	SM00093	SERine Proteinase INhibitors	32	387	3.4E-100	IPR023796	Serpin domain
c100459_g1_i1:76:1251:1:+	392	SUPERFAMILY	SSF56574		21	387	5.89E-101	IPR023796	Serpin domain
c100459_g1_i2:59:1228:2:+	390	Pfam	PF00079	Serpin (serine protease inhibitor)	28	387	1.9E-98	IPR023796	Serpin domain
c100459_g1_i2:59:1228:2:+	390	SUPERFAMILY	SSF56574		21	387	2.23E-99	IPR023796	Serpin domain
c100459_g1_i2:59:1228:2:+	390	SMART	SM00093	SERine Proteinase INhibitors	32	387	8.8E-100	IPR023796	Serpin domain
c100459_g2_i1:110:1045:2:+	312	SMART	SM00093	SERine Proteinase INhibitors	32	311	2.4E-52	IPR023796	Serpin domain
c100459_g2_i1:110:1045:2:+	312	SUPERFAMILY	SSF56574		6	312	5.37E-80	IPR023796	Serpin domain
c100459_g2_i1:110:1045:2:+	312	Pfam	PF00079	Serpin (serine protease inhibitor)	28	312	6.9E-80	IPR023796	Serpin domain
c100459_g3_i1:1:344:3:+	114	SUPERFAMILY	SSF56574		2	110	5.5E-30	IPR023796	Serpin domain
c100459_g3_i1:1:344:3:+	114	Pfam	PF00079	Serpin (serine protease inhibitor)	2	110	6.7E-28	IPR023796	Serpin domain
c100529_g3_i1:87:1268:3:+	394	SMART	SM00093	SERine Proteinase INhibitors	35	391	1.1E-93	IPR023796	Serpin domain
c100529_g3_i1:87:1268:3:+	394	SUPERFAMILY	SSF56574		18	391	5.37E-101	IPR023796	Serpin domain
c100529_g3_i1:87:1268:3:+	394	Pfam	PF00079	Serpin (serine protease inhibitor)	29	391	7.0E-103	IPR023796	Serpin domain
c101182_g1_i1:189:1346:3:+	386	SMART	SM00093	SERine Proteinase INhibitors	25	383	1.5E-98	IPR023796	Serpin domain
c101182_g1_i1:189:1346:3:+	386	SUPERFAMILY	SSF56574		10	383	3.53E-102	IPR023796	Serpin domain
c101182_g1_i1:189:1346:3:+	386	Pfam	PF00079	Serpin (serine protease inhibitor)	20	383	8.5E-99	IPR023796	Serpin domain
c101315_g1_i1:136:1284:1:+	383	SMART	SM00093	SERine Proteinase INhibitors	20	381	1.2E-88	IPR023796	Serpin domain
c101315_g1_i1:136:1284:1:+	383	SUPERFAMILY	SSF56574		9	381	4.19E-101	IPR023796	Serpin domain
c101315_g1_i1:136:1284:1:+	383	Pfam	PF00079	Serpin (serine protease inhibitor)	14	381	4.5E-98	IPR023796	Serpin domain
c101387_g1_i1:1:226:2:+	75	Pfam	PF00079	Serpin (serine protease inhibitor)	2	62	3.4E-5	IPR023796	Serpin domain
c101387_g1_i1:1:226:2:+	75	SUPERFAMILY	SSF56574		4	62	6.81E-8	IPR023796	Serpin domain
c101387_g2_i1:1:594:1:+	198	SUPERFAMILY	SSF56574		8	198	1.28E-31	IPR023796	Serpin domain
c101387_g2_i1:1:594:1:+	198	Pfam	PF00079	Serpin (serine protease inhibitor)	7	198	3.7E-24	IPR023796	Serpin domain
c101487_g1_i1:41:1237:2:+	399	SUPERFAMILY	SSF56574		33	398	1.7E-100	IPR023796	Serpin domain
c101487_g1_i1:41:1237:2:+	399	Pfam	PF00079	Serpin (serine protease inhibitor)	39	398	3.2E-98	IPR023796	Serpin domain
c101487_g1_i1:41:1237:2:+	399	SMART	SM00093	SERine Proteinase INhibitors	44	398	7.0E-96	IPR023796	Serpin domain
c101512_g1_i1:1:259:2:+	86	SUPERFAMILY	SSF56574		3	83	8.12E-19	IPR023796	Serpin domain
c101512_g1_i1:1:259:2:+	86	Pfam	PF00079	Serpin (serine protease inhibitor)	2	83	9.1E-17	IPR023796	Serpin domain
c101512_g1_i2:1:319:2:+	106	Pfam	PF00079	Serpin (serine protease inhibitor)	2	103	1.3E-8	IPR023796	Serpin domain
c101512_g1_i2:1:319:2:+	106	SUPERFAMILY	SSF56574		3	103	1.7E-9	IPR023796	Serpin domain
c101512_g2_i1:1:1203:1:+	401	SMART	SM00093	SERine Proteinase INhibitors	40	398	1.5E-99	IPR023796	Serpin domain
c101512_g2_i1:1:1203:1:+	401	Pfam	PF00079	Serpin (serine protease inhibitor)	34	398	3.8E-98	IPR023796	Serpin domain
c101512_g2_i1:1:1203:1:+	401	SUPERFAMILY	SSF56574		20	398	4.58E-103	IPR023796	Serpin domain
c102229_g1_i1:516:2201:3:+	562	SMART	SM00093	SERine Proteinase INhibitors	74	556	1.6E-62	IPR023796	Serpin domain
c102229_g1_i1:516:2201:3:+	562	SUPERFAMILY	SSF56574		68	376	5.2E-89	IPR023796	Serpin domain
c102229_g1_i1:516:2201:3:+	562	SUPERFAMILY	SSF56574		485	554	5.2E-89	IPR023796	Serpin domain
c102229_g1_i1:516:2201:3:+	562	Pfam	PF00079	Serpin (serine protease inhibitor)	78	555	5.3E-93	IPR023796	Serpin domain
c102265_g4_i1:145:1386:1:+	414	SUPERFAMILY	SSF56574		6	412	1.1E-102	IPR023796	Serpin domain
c102265_g4_i1:145:1386:1:+	414	Pfam	PF00079	Serpin (serine protease inhibitor)	41	412	1.9E-98	IPR023796	Serpin domain
c102265_g4_i1:145:1386:1:+	414	SMART	SM00093	SERine Proteinase INhibitors	46	412	2.0E-93	IPR023796	Serpin domain
c102265_g4_i3:246:1487:3:+	414	SUPERFAMILY	SSF56574		6	412	1.1E-102	IPR023796	Serpin domain
c102265_g4_i3:246:1487:3:+	414	Pfam	PF00079	Serpin (serine protease inhibitor)	41	412	1.9E-98	IPR023796	Serpin domain
c102265_g4_i3:246:1487:3:+	414	SMART	SM00093	SERine Proteinase INhibitors	46	412	2.0E-93	IPR023796	Serpin domain
c102265_g4_i4:567:1808:3:+	414	SUPERFAMILY	SSF56574		6	412	1.1E-102	IPR023796	Serpin domain
c102265_g4_i4:567:1808:3:+	414	Pfam	PF00079	Serpin (serine protease inhibitor)	41	412	1.9E-98	IPR023796	Serpin domain
c102265_g4_i4:567:1808:3:+	414	SMART	SM00093	SERine Proteinase INhibitors	46	412	2.0E-93	IPR023796	Serpin domain
c102410_g2_i1:57:1226:3:+	390	SUPERFAMILY	SSF56574		22	386	1.57E-103	IPR023796	Serpin domain
c102410_g2_i1:57:1226:3:+	390	Pfam	PF00079	Serpin (serine protease inhibitor)	27	387	3.1E-102	IPR023796	Serpin domain
c102410_g2_i1:57:1226:3:+	390	SMART	SM00093	SERine Proteinase INhibitors	33	388	5.9E-112	IPR023796	Serpin domain
c102637_g2_i1:358:726:1:+	123	SUPERFAMILY	SSF56574		11	106	1.57E-24	IPR023796	Serpin domain
c102637_g2_i1:358:726:1:+	123	Pfam	PF00079	Serpin (serine protease inhibitor)	10	105	1.8E-26	IPR023796	Serpin domain
c102637_g2_i2:358:726:1:+	123	SUPERFAMILY	SSF56574		11	106	1.57E-24	IPR023796	Serpin domain
c102637_g2_i2:358:726:1:+	123	Pfam	PF00079	Serpin (serine protease inhibitor)	10	105	1.8E-26	IPR023796	Serpin domain
c102637_g2_i2:730:900:1:+	57	SUPERFAMILY	SSF56574		1	50	1.28E-10	IPR023796	Serpin domain
c102637_g2_i2:730:900:1:+	57	Pfam	PF00079	Serpin (serine protease inhibitor)	1	51	5.7E-8	IPR023796	Serpin domain
c102637_g2_i4:1:672:1:+	224	Pfam	PF00079	Serpin (serine protease inhibitor)	41	206	6.6E-36	IPR023796	Serpin domain
c102637_g2_i4:1:672:1:+	224	SUPERFAMILY	SSF56574		20	207	9.16E-36	IPR023796	Serpin domain
c102637_g2_i4:676:954:1:+	93	Pfam	PF00079	Serpin (serine protease inhibitor)	1	84	4.6E-12	IPR023796	Serpin domain
c102637_g2_i4:676:954:1:+	93	SUPERFAMILY	SSF56574		1	84	6.15E-16	IPR023796	Serpin domain
c102637_g2_i6:254:658:2:+	135	Pfam	PF00079	Serpin (serine protease inhibitor)	21	117	1.1E-26	IPR023796	Serpin domain
c102637_g2_i6:254:658:2:+	135	SUPERFAMILY	SSF56574		19	118	9.16E-25	IPR023796	Serpin domain
c102637_g2_i6:662:925:2:+	88	Pfam	PF00079	Serpin (serine protease inhibitor)	1	87	1.3E-13	IPR023796	Serpin domain
c102637_g2_i6:662:925:2:+	88	SUPERFAMILY	SSF56574		1	87	3.27E-17	IPR023796	Serpin domain
c103803_g2_i1:1:309:1:+	103	Pfam	PF00079	Serpin (serine protease inhibitor)	2	101	1.3E-26	IPR023796	Serpin domain
c103803_g2_i1:1:309:1:+	103	SUPERFAMILY	SSF56574		1	101	2.62E-29	IPR023796	Serpin domain
c103961_g2_i1:1:1929:1:+	643	SUPERFAMILY	SSF56574		188	558	3.67E-50	IPR023796	Serpin domain
c103961_g2_i1:1:1929:1:+	643	SUPERFAMILY	SSF56574		604	636	3.67E-50	IPR023796	Serpin domain
c103961_g2_i1:1:1929:1:+	643	SMART	SM00093	SERine Proteinase INhibitors	213	639	6.9E-8	IPR023796	Serpin domain
c103961_g2_i1:1:1929:1:+	643	Pfam	PF00079	Serpin (serine protease inhibitor)	209	636	7.3E-39	IPR023796	Serpin domain
c103979_g3_i1:104:1127:2:+	341	SMART	SM00093	SERine Proteinase INhibitors	22	341	1.9E-43	IPR023796	Serpin domain
c103979_g3_i1:104:1127:2:+	341	SUPERFAMILY	SSF56574		12	341	2.62E-76	IPR023796	Serpin domain
c103979_g3_i1:104:1127:2:+	341	Pfam	PF00079	Serpin (serine protease inhibitor)	16	341	4.5E-73	IPR023796	Serpin domain
c103979_g3_i2:104:922:2:+	273	SUPERFAMILY	SSF56574		12	273	1.3E-65	IPR023796	Serpin domain
c103979_g3_i2:104:922:2:+	273	SMART	SM00093	SERine Proteinase INhibitors	22	273	6.9E-15	IPR023796	Serpin domain
c103979_g3_i2:104:922:2:+	273	Pfam	PF00079	Serpin (serine protease inhibitor)	16	257	7.6E-64	IPR023796	Serpin domain
c103979_g3_i3:104:1261:2:+	386	Pfam	PF00079	Serpin (serine protease inhibitor)	16	383	1.0E-98	IPR023796	Serpin domain
c103979_g3_i3:104:1261:2:+	386	SMART	SM00093	SERine Proteinase INhibitors	22	383	1.3E-94	IPR023796	Serpin domain
c103979_g3_i3:104:1261:2:+	386	SUPERFAMILY	SSF56574		12	383	3.67E-100	IPR023796	Serpin domain
c103979_g3_i5:108:650:3:+	181	SUPERFAMILY	SSF56574		12	181	1.44E-43	IPR023796	Serpin domain
c103979_g3_i5:108:650:3:+	181	Pfam	PF00079	Serpin (serine protease inhibitor)	16	181	2.1E-44	IPR023796	Serpin domain
c103979_g3_i7:1:1037:2:+	345	Pfam	PF00079	Serpin (serine protease inhibitor)	52	345	1.7E-76	IPR023796	Serpin domain
c103979_g3_i7:1:1037:2:+	345	SMART	SM00093	SERine Proteinase INhibitors	58	345	4.2E-42	IPR023796	Serpin domain
c103979_g3_i7:1:1037:2:+	345	SUPERFAMILY	SSF56574		47	345	6.15E-78	IPR023796	Serpin domain
c104655_g1_i10:290:1351:2:+	354	Pfam	PF00079	Serpin (serine protease inhibitor)	21	341	1.3E-99	IPR023796	Serpin domain
c104655_g1_i10:290:1351:2:+	354	SMART	SM00093	SERine Proteinase INhibitors	27	347	1.5E-92	IPR023796	Serpin domain
c104655_g1_i10:290:1351:2:+	354	SUPERFAMILY	SSF56574		15	343	2.36E-102	IPR023796	Serpin domain
c104655_g1_i6:176:1237:2:+	354	Pfam	PF00079	Serpin (serine protease inhibitor)	21	341	1.3E-99	IPR023796	Serpin domain
c104655_g1_i6:176:1237:2:+	354	SMART	SM00093	SERine Proteinase INhibitors	27	347	1.5E-92	IPR023796	Serpin domain
c104655_g1_i6:176:1237:2:+	354	SUPERFAMILY	SSF56574		15	343	2.36E-102	IPR023796	Serpin domain
c104810_g1_i2:1:470:3:+	156	SUPERFAMILY	SSF56574		26	121	1.96E-19	IPR023796	Serpin domain
c104810_g1_i2:1:470:3:+	156	Pfam	PF00079	Serpin (serine protease inhibitor)	26	121	5.0E-19	IPR023796	Serpin domain
c104810_g1_i2:443:772:2:+	110	SUPERFAMILY	SSF56574		12	106	2.09E-19	IPR023796	Serpin domain
c104810_g1_i2:443:772:2:+	110	Pfam	PF00079	Serpin (serine protease inhibitor)	12	105	2.4E-15	IPR023796	Serpin domain
c104810_g1_i3:1:387:1:+	129	Pfam	PF00079	Serpin (serine protease inhibitor)	23	120	4.5E-19	IPR023796	Serpin domain
c104810_g1_i3:1:387:1:+	129	SUPERFAMILY	SSF56574		27	120	9.82E-19	IPR023796	Serpin domain
c105219_g1_i1:92:1306:2:+	405	SUPERFAMILY	SSF56574		13	401	1.03E-116	IPR023796	Serpin domain
c105219_g1_i1:92:1306:2:+	405	SMART	SM00093	SERine Proteinase INhibitors	42	401	2.0E-122	IPR023796	Serpin domain
c105219_g1_i1:92:1306:2:+	405	Pfam	PF00079	Serpin (serine protease inhibitor)	36	400	7.1E-113	IPR023796	Serpin domain
c105219_g1_i10:241:1437:1:+	399	SUPERFAMILY	SSF56574		11	395	1.57E-125	IPR023796	Serpin domain
c105219_g1_i10:241:1437:1:+	399	Pfam	PF00079	Serpin (serine protease inhibitor)	29	395	1.6E-120	IPR023796	Serpin domain
c105219_g1_i10:241:1437:1:+	399	SMART	SM00093	SERine Proteinase INhibitors	35	395	6.4E-136	IPR023796	Serpin domain
c105219_g1_i4:175:1398:1:+	408	SUPERFAMILY	SSF56574		19	404	1.2E-125	IPR023796	Serpin domain
c105219_g1_i4:175:1398:1:+	408	Pfam	PF00079	Serpin (serine protease inhibitor)	38	404	1.8E-120	IPR023796	Serpin domain
c105219_g1_i4:175:1398:1:+	408	SMART	SM00093	SERine Proteinase INhibitors	44	404	6.4E-136	IPR023796	Serpin domain
c105219_g1_i6:92:1195:2:+	368	SUPERFAMILY	SSF56574		13	364	1.83E-108	IPR023796	Serpin domain
c105219_g1_i6:92:1195:2:+	368	Pfam	PF00079	Serpin (serine protease inhibitor)	36	360	2.5E-106	IPR023796	Serpin domain
c105219_g1_i6:92:1195:2:+	368	SMART	SM00093	SERine Proteinase INhibitors	42	368	3.3E-103	IPR023796	Serpin domain
c105219_g1_i8:175:1389:1:+	405	Pfam	PF00079	Serpin (serine protease inhibitor)	38	404	1.0E-118	IPR023796	Serpin domain
c105219_g1_i8:175:1389:1:+	405	SUPERFAMILY	SSF56574		19	404	3.27E-121	IPR023796	Serpin domain
c105219_g1_i8:175:1389:1:+	405	SMART	SM00093	SERine Proteinase INhibitors	44	405	3.4E-128	IPR023796	Serpin domain
c105219_g1_i9:105:1379:3:+	425	Pfam	PF00079	Serpin (serine protease inhibitor)	55	421	2.0E-120	IPR023796	Serpin domain
c105219_g1_i9:105:1379:3:+	425	SMART	SM00093	SERine Proteinase INhibitors	61	421	6.4E-136	IPR023796	Serpin domain
c105219_g1_i9:105:1379:3:+	425	SUPERFAMILY	SSF56574		27	421	6.55E-126	IPR023796	Serpin domain
c105410_g2_i1:1:477:2:+	158	Pfam	PF00079	Serpin (serine protease inhibitor)	27	158	3.0E-30	IPR023796	Serpin domain
c105410_g2_i1:1:477:2:+	158	SUPERFAMILY	SSF56574		20	158	4.32E-31	IPR023796	Serpin domain
c105410_g2_i2:1:486:2:+	161	SUPERFAMILY	SSF56574		13	161	1.44E-31	IPR023796	Serpin domain
c105410_g2_i2:1:486:2:+	161	Pfam	PF00079	Serpin (serine protease inhibitor)	27	161	2.0E-30	IPR023796	Serpin domain
c105410_g2_i3:139:856:1:+	239	SMART	SM00093	SERine Proteinase INhibitors	13	239	1.2E-8	IPR023796	Serpin domain
c105410_g2_i3:139:856:1:+	239	Pfam	PF00079	Serpin (serine protease inhibitor)	29	238	2.6E-53	IPR023796	Serpin domain
c105410_g2_i3:139:856:1:+	239	SUPERFAMILY	SSF56574		2	238	9.69E-56	IPR023796	Serpin domain
c105410_g2_i4:62:370:2:+	103	SUPERFAMILY	SSF56574		2	103	2.49E-14	IPR023796	Serpin domain
c105410_g2_i4:62:370:2:+	103	Pfam	PF00079	Serpin (serine protease inhibitor)	29	103	4.3E-14	IPR023796	Serpin domain
c105410_g2_i5:121:751:1:+	210	Pfam	PF00079	Serpin (serine protease inhibitor)	13	207	3.4E-51	IPR023796	Serpin domain
c105410_g2_i5:121:751:1:+	210	SMART	SM00093	SERine Proteinase INhibitors	19	210	4.8E-5	IPR023796	Serpin domain
c105410_g2_i5:121:751:1:+	210	SUPERFAMILY	SSF56574		6	205	4.97E-52	IPR023796	Serpin domain
c105410_g2_i6:121:1260:1:+	380	Pfam	PF00079	Serpin (serine protease inhibitor)	13	377	3.1E-103	IPR023796	Serpin domain
c105410_g2_i6:121:1260:1:+	380	SMART	SM00093	SERine Proteinase INhibitors	19	377	3.1E-106	IPR023796	Serpin domain
c105410_g2_i6:121:1260:1:+	380	SUPERFAMILY	SSF56574		6	377	3.27E-106	IPR023796	Serpin domain
c106149_g1_i1:1:264:1:+	88	Pfam	PF00079	Serpin (serine protease inhibitor)	5	87	1.5E-13	IPR023796	Serpin domain
c106149_g1_i1:1:264:1:+	88	SUPERFAMILY	SSF56574		2	87	6.55E-18	IPR023796	Serpin domain
c106149_g1_i2:1:346:2:+	115	SUPERFAMILY	SSF56574		2	112	1.09E-25	IPR023796	Serpin domain
c106149_g1_i2:1:346:2:+	115	Pfam	PF00079	Serpin (serine protease inhibitor)	2	112	3.5E-25	IPR023796	Serpin domain
c106149_g1_i3:1:517:2:+	172	SMART	SM00093	SERine Proteinase INhibitors	1	172	6.4E-4	IPR023796	Serpin domain
c106149_g1_i3:1:517:2:+	172	SUPERFAMILY	SSF56574		3	172	6.55E-44	IPR023796	Serpin domain
c106149_g1_i3:1:517:2:+	172	Pfam	PF00079	Serpin (serine protease inhibitor)	3	172	9.7E-39	IPR023796	Serpin domain
c106149_g1_i4:76:1260:1:+	395	SMART	SM00093	SERine Proteinase INhibitors	33	392	1.2E-105	IPR023796	Serpin domain
c106149_g1_i4:76:1260:1:+	395	SUPERFAMILY	SSF56574		14	392	1.3E-106	IPR023796	Serpin domain
c106149_g1_i4:76:1260:1:+	395	Pfam	PF00079	Serpin (serine protease inhibitor)	27	392	2.8E-102	IPR023796	Serpin domain
c107080_g1_i1:1:293:3:+	97	Pfam	PF00079	Serpin (serine protease inhibitor)	11	87	1.7E-14	IPR023796	Serpin domain
c107080_g1_i1:1:293:3:+	97	SUPERFAMILY	SSF56574		14	91	6.02E-15	IPR023796	Serpin domain
c114229_g1_i1:1:206:1:+	68	SUPERFAMILY	SSF56574		3	66	2.62E-12	IPR023796	Serpin domain
c114229_g1_i1:1:206:1:+	68	Pfam	PF00079	Serpin (serine protease inhibitor)	4	66	8.7E-12	IPR023796	Serpin domain
c61204_g1_i1:1:309:2:+	102	SUPERFAMILY	SSF56574		16	93	4.19E-19	IPR023796	Serpin domain
c61204_g1_i1:1:309:2:+	102	Pfam	PF00079	Serpin (serine protease inhibitor)	22	91	6.5E-17	IPR023796	Serpin domain
c65212_g1_i1:1:216:2:+	71	Pfam	PF00079	Serpin (serine protease inhibitor)	21	71	1.4E-8	IPR023796	Serpin domain
c65212_g1_i1:1:216:2:+	71	SUPERFAMILY	SSF56574		11	71	3.14E-10	IPR023796	Serpin domain
c65212_g1_i2:54:286:3:+	77	Pfam	PF00079	Serpin (serine protease inhibitor)	27	77	1.8E-8	IPR023796	Serpin domain
c65212_g1_i2:54:286:3:+	77	SUPERFAMILY	SSF56574		19	77	2.36E-10	IPR023796	Serpin domain
c75613_g1_i1:1:246:2:+	81	SUPERFAMILY	SSF56574		1	81	4.06E-20	IPR023796	Serpin domain
c75613_g1_i1:1:246:2:+	81	Pfam	PF00079	Serpin (serine protease inhibitor)	1	81	8.0E-15	IPR023796	Serpin domain
c76928_g1_i1:57:540:3:+	161	SUPERFAMILY	SSF56574		11	158	2.23E-25	IPR023796	Serpin domain
c76928_g1_i1:57:540:3:+	161	Pfam	PF00079	Serpin (serine protease inhibitor)	20	160	5.3E-24	IPR023796	Serpin domain
c78831_g1_i1:1:277:1:+	92	SUPERFAMILY	SSF56574		2	86	3.27E-20	IPR023796	Serpin domain
c78831_g1_i1:1:277:1:+	92	Pfam	PF00079	Serpin (serine protease inhibitor)	1	86	6.0E-17	IPR023796	Serpin domain
c79585_g1_i1:1:342:1:+	114	Pfam	PF00079	Serpin (serine protease inhibitor)	1	111	1.7E-23	IPR023796	Serpin domain
c79585_g1_i1:1:342:1:+	114	SUPERFAMILY	SSF56574		1	111	2.88E-25	IPR023796	Serpin domain
c80441_g1_i1:1:300:2:+	99	SUPERFAMILY	SSF56574		2	99	1.96E-25	IPR023796	Serpin domain
c80441_g1_i1:1:300:2:+	99	Pfam	PF00079	Serpin (serine protease inhibitor)	4	99	7.4E-23	IPR023796	Serpin domain
c84730_g1_i1:1:464:2:+	154	SUPERFAMILY	SSF56574		2	151	2.88E-33	IPR023796	Serpin domain
c84730_g1_i1:1:464:2:+	154	Pfam	PF00079	Serpin (serine protease inhibitor)	2	152	4.9E-35	IPR023796	Serpin domain
c86707_g1_i1:1:469:2:+	156	SUPERFAMILY	SSF56574		6	153	5.89E-31	IPR023796	Serpin domain
c86707_g1_i1:1:469:2:+	156	Pfam	PF00079	Serpin (serine protease inhibitor)	6	153	6.4E-32	IPR023796	Serpin domain
c89450_g1_i1:1:277:2:+	92	SUPERFAMILY	SSF56574		1	92	8.51E-25	IPR023796	Serpin domain
c89450_g1_i1:1:277:2:+	92	Pfam	PF00079	Serpin (serine protease inhibitor)	1	89	9.0E-25	IPR023796	Serpin domain
c94036_g1_i1:1:1257:1:+	419	Pfam	PF00079	Serpin (serine protease inhibitor)	28	388	1.1E-86	IPR023796	Serpin domain
c94036_g1_i1:1:1257:1:+	419	SMART	SM00093	SERine Proteinase INhibitors	34	388	1.3E-80	IPR023796	Serpin domain
c94036_g1_i1:1:1257:1:+	419	SUPERFAMILY	SSF56574		15	388	7.86E-92	IPR023796	Serpin domain
c94036_g1_i2:1:1242:1:+	414	SUPERFAMILY	SSF56574		19	383	1.11E-91	IPR023796	Serpin domain
c94036_g1_i2:1:1242:1:+	414	Pfam	PF00079	Serpin (serine protease inhibitor)	28	383	2.4E-86	IPR023796	Serpin domain
c94036_g1_i2:1:1242:1:+	414	SMART	SM00093	SERine Proteinase INhibitors	34	383	2.9E-80	IPR023796	Serpin domain
c94524_g1_i1:1:1260:1:+	420	SUPERFAMILY	SSF56574		47	418	1.96E-81	IPR023796	Serpin domain
c94524_g1_i1:1:1260:1:+	420	SMART	SM00093	SERine Proteinase INhibitors	62	418	2.4E-58	IPR023796	Serpin domain
c94524_g1_i1:1:1260:1:+	420	Pfam	PF00079	Serpin (serine protease inhibitor)	56	418	5.3E-78	IPR023796	Serpin domain
c94524_g1_i2:1:496:2:+	165	Pfam	PF00079	Serpin (serine protease inhibitor)	2	163	1.6E-24	IPR023796	Serpin domain
c94524_g1_i2:1:496:2:+	165	SUPERFAMILY	SSF56574		3	163	9.82E-26	IPR023796	Serpin domain
c94636_g1_i1:1:327:3:+	108	SUPERFAMILY	SSF56574		1	108	1.28E-23	IPR023796	Serpin domain
c94636_g1_i1:1:327:3:+	108	Pfam	PF00079	Serpin (serine protease inhibitor)	1	108	1.2E-21	IPR023796	Serpin domain
c94770_g1_i1:48:610:3:+	187	SUPERFAMILY	SSF56574		17	187	1.31E-42	IPR023796	Serpin domain
c94770_g1_i1:48:610:3:+	187	Pfam	PF00079	Serpin (serine protease inhibitor)	27	187	3.7E-43	IPR023796	Serpin domain
c94770_g2_i1:1:581:3:+	193	Pfam	PF00079	Serpin (serine protease inhibitor)	2	190	1.3E-43	IPR023796	Serpin domain
c94770_g2_i1:1:581:3:+	193	SMART	SM00093	SERine Proteinase INhibitors	1	190	2.1E-5	IPR023796	Serpin domain
c94770_g2_i1:1:581:3:+	193	SUPERFAMILY	SSF56574		2	188	5.63E-48	IPR023796	Serpin domain
c94818_g1_i1:72:1259:3:+	396	SUPERFAMILY	SSF56574		24	393	1.05E-105	IPR023796	Serpin domain
c94818_g1_i1:72:1259:3:+	396	SMART	SM00093	SERine Proteinase INhibitors	35	393	3.9E-102	IPR023796	Serpin domain
c94818_g1_i1:72:1259:3:+	396	Pfam	PF00079	Serpin (serine protease inhibitor)	29	393	6.1E-105	IPR023796	Serpin domain
c97207_g1_i1:1:143:3:+	47	SUPERFAMILY	SSF56574		5	44	1.03E-8	IPR023796	Serpin domain
c97207_g1_i1:1:143:3:+	47	Pfam	PF00079	Serpin (serine protease inhibitor)	15	44	2.5E-6	IPR023796	Serpin domain
c97207_g1_i2:1:171:1:+	57	Pfam	PF00079	Serpin (serine protease inhibitor)	1	54	1.4E-10	IPR023796	Serpin domain
c97207_g1_i2:1:171:1:+	57	SUPERFAMILY	SSF56574		1	54	3.67E-11	IPR023796	Serpin domain
c97207_g1_i3:1:153:1:+	51	SUPERFAMILY	SSF56574		2	48	1.03E-9	IPR023796	Serpin domain
c97207_g1_i3:1:153:1:+	51	Pfam	PF00079	Serpin (serine protease inhibitor)	1	48	5.1E-8	IPR023796	Serpin domain
c97207_g1_i4:1:153:1:+	51	Pfam	PF00079	Serpin (serine protease inhibitor)	1	48	1.0E-7	IPR023796	Serpin domain
c97207_g1_i4:1:153:1:+	51	SUPERFAMILY	SSF56574		2	48	1.7E-9	IPR023796	Serpin domain
c97207_g1_i5:1:153:1:+	51	Pfam	PF00079	Serpin (serine protease inhibitor)	1	48	5.1E-8	IPR023796	Serpin domain
c97207_g1_i5:1:153:1:+	51	SUPERFAMILY	SSF56574		2	48	7.99E-10	IPR023796	Serpin domain
c97207_g3_i1:1:201:3:+	66	Pfam	PF00079	Serpin (serine protease inhibitor)	7	65	1.4E-13	IPR023796	Serpin domain
c97207_g3_i1:1:201:3:+	66	SUPERFAMILY	SSF56574		4	66	2.23E-14	IPR023796	Serpin domain
c97484_g1_i1:1:330:2:+	109	SUPERFAMILY	SSF56574		3	106	1.44E-29	IPR023796	Serpin domain
c97484_g1_i1:1:330:2:+	109	Pfam	PF00079	Serpin (serine protease inhibitor)	3	106	2.7E-30	IPR023796	Serpin domain
c97484_g1_i2:1:249:2:+	82	Pfam	PF00079	Serpin (serine protease inhibitor)	2	81	1.9E-21	IPR023796	Serpin domain
c97484_g1_i2:1:249:2:+	82	SUPERFAMILY	SSF56574		2	81	7.33E-23	IPR023796	Serpin domain
c97484_g1_i3:1:329:1:+	109	SUPERFAMILY	SSF56574		2	108	5.24E-27	IPR023796	Serpin domain
c97484_g1_i3:1:329:1:+	109	Pfam	PF00079	Serpin (serine protease inhibitor)	2	108	7.8E-26	IPR023796	Serpin domain
c97484_g1_i4:1:265:2:+	88	Pfam	PF00079	Serpin (serine protease inhibitor)	1	85	1.4E-19	IPR023796	Serpin domain
c97484_g1_i4:1:265:2:+	88	SUPERFAMILY	SSF56574		2	86	3.4E-23	IPR023796	Serpin domain
c98163_g1_i1:1:579:2:+	192	SMART	SM00093	SERine Proteinase INhibitors	11	190	0.0027	IPR023796	Serpin domain
c98163_g1_i1:1:579:2:+	192	SUPERFAMILY	SSF56574		23	189	3.27E-45	IPR023796	Serpin domain
c98163_g1_i1:1:579:2:+	192	Pfam	PF00079	Serpin (serine protease inhibitor)	21	189	9.4E-46	IPR023796	Serpin domain
c98163_g1_i2:47:1264:2:+	406	SMART	SM00093	SERine Proteinase INhibitors	32	403	1.0E-98	IPR023796	Serpin domain
c98163_g1_i2:47:1264:2:+	406	SUPERFAMILY	SSF56574		11	403	1.57E-98	IPR023796	Serpin domain
c98163_g1_i2:47:1264:2:+	406	Pfam	PF00079	Serpin (serine protease inhibitor)	29	403	6.5E-93	IPR023796	Serpin domain
c98339_g1_i2:116:1285:2:+	390	SMART	SM00093	SERine Proteinase INhibitors	31	387	1.1E-95	IPR023796	Serpin domain
c98339_g1_i2:116:1285:2:+	390	SUPERFAMILY	SSF56574		19	385	4.06E-100	IPR023796	Serpin domain
c98339_g1_i2:116:1285:2:+	390	Pfam	PF00079	Serpin (serine protease inhibitor)	25	386	8.1E-101	IPR023796	Serpin domain
c99007_g1_i1:24:1133:3:+	370	SUPERFAMILY	SSF56574		18	368	3.76E-75	IPR023796	Serpin domain
c99007_g1_i1:24:1133:3:+	370	SMART	SM00093	SERine Proteinase INhibitors	35	367	4.6E-60	IPR023796	Serpin domain
c99007_g1_i1:24:1133:3:+	370	Pfam	PF00079	Serpin (serine protease inhibitor)	29	367	9.9E-77	IPR023796	Serpin domain
c99007_g1_i2:24:1202:3:+	393	SUPERFAMILY	SSF56574		20	390	2.09E-103	IPR023796	Serpin domain
c99007_g1_i2:24:1202:3:+	393	SMART	SM00093	SERine Proteinase INhibitors	35	390	2.6E-111	IPR023796	Serpin domain
c99007_g1_i2:24:1202:3:+	393	Pfam	PF00079	Serpin (serine protease inhibitor)	29	390	7.8E-102	IPR023796	Serpin domain
c99334_g1_i1:159:719:3:+	187	SUPERFAMILY	SSF56574		8	187	1.13E-44	IPR023796	Serpin domain
c99334_g1_i1:159:719:3:+	187	Pfam	PF00079	Serpin (serine protease inhibitor)	28	187	5.2E-44	IPR023796	Serpin domain
c99334_g1_i2:189:749:3:+	187	Pfam	PF00079	Serpin (serine protease inhibitor)	28	187	1.7E-43	IPR023796	Serpin domain
c99334_g1_i2:189:749:3:+	187	SUPERFAMILY	SSF56574		8	187	1.83E-44	IPR023796	Serpin domain
c99334_g5_i1:1:507:1:+	169	SMART	SM00093	SERine Proteinase INhibitors	1	168	1.0E-4	IPR023796	Serpin domain
c99334_g5_i1:1:507:1:+	169	Pfam	PF00079	Serpin (serine protease inhibitor)	1	164	1.2E-47	IPR023796	Serpin domain
c99334_g5_i1:1:507:1:+	169	SUPERFAMILY	SSF56574		1	166	1.2E-50	IPR023796	Serpin domain
c99631_g1_i1:117:1460:3:+	448	SMART	SM00093	SERine Proteinase INhibitors	50	408	1.9E-97	IPR023796	Serpin domain
c99631_g1_i1:117:1460:3:+	448	Pfam	PF00079	Serpin (serine protease inhibitor)	46	408	5.3E-100	IPR023796	Serpin domain
c99631_g1_i1:117:1460:3:+	448	SUPERFAMILY	SSF56574		10	408	7.46E-105	IPR023796	Serpin domain
c99631_g1_i2:354:1715:3:+	454	SMART	SM00093	SERine Proteinase INhibitors	56	414	1.9E-97	IPR023796	Serpin domain
c99631_g1_i2:354:1715:3:+	454	SUPERFAMILY	SSF56574		35	414	2.49E-104	IPR023796	Serpin domain
c99631_g1_i2:354:1715:3:+	454	Pfam	PF00079	Serpin (serine protease inhibitor)	52	414	5.5E-100	IPR023796	Serpin domain
c99631_g1_i3:433:1650:1:+	406	SMART	SM00093	SERine Proteinase INhibitors	9	372	1.0E-85	IPR023796	Serpin domain
c99631_g1_i3:433:1650:1:+	406	Pfam	PF00079	Serpin (serine protease inhibitor)	6	372	3.3E-89	IPR023796	Serpin domain
c99631_g1_i3:433:1650:1:+	406	SUPERFAMILY	SSF56574		6	372	3.4E-96	IPR023796	Serpin domain
c99989_g1_i1:239:1582:2:+	448	Pfam	PF00079	Serpin (serine protease inhibitor)	38	445	1.6E-72	IPR023796	Serpin domain
c99989_g1_i1:239:1582:2:+	448	SUPERFAMILY	SSF56574		18	445	2.23E-71	IPR023796	Serpin domain
c99989_g1_i1:239:1582:2:+	448	SMART	SM00093	SERine Proteinase INhibitors	35	445	3.3E-37	IPR023796	Serpin domain
CL3514Contig1:541:2994:1:+	818	SMART	SM00093	SERine Proteinase INhibitors	9	372	1.0E-85	IPR023796	Serpin domain
CL3514Contig1:541:2994:1:+	818	SUPERFAMILY	SSF56574		402	778	1.7E-103	IPR023796	Serpin domain
CL3514Contig1:541:2994:1:+	818	SMART	SM00093	SERine Proteinase INhibitors	420	778	1.9E-97	IPR023796	Serpin domain
CL3514Contig1:541:2994:1:+	818	Pfam	PF00079	Serpin (serine protease inhibitor)	6	372	2.6E-88	IPR023796	Serpin domain
CL3514Contig1:541:2994:1:+	818	SUPERFAMILY	SSF56574		6	372	2.75E-95	IPR023796	Serpin domain
CL3514Contig1:541:2994:1:+	818	Pfam	PF00079	Serpin (serine protease inhibitor)	416	778	2.9E-99	IPR023796	Serpin domain
CL3692Contig1:24:932:3:+	303	SMART	SM00093	SERine Proteinase INhibitors	35	302	1.2E-39	IPR023796	Serpin domain
CL3692Contig1:24:932:3:+	303	SUPERFAMILY	SSF56574		20	300	6.68E-74	IPR023796	Serpin domain
CL3692Contig1:24:932:3:+	303	Pfam	PF00079	Serpin (serine protease inhibitor)	29	300	6.9E-73	IPR023796	Serpin domain
CL4697Contig1:437:1657:2:+	407	Pfam	PF00079	Serpin (serine protease inhibitor)	27	401	2.8E-95	IPR023796	Serpin domain
CL4697Contig1:437:1657:2:+	407	SMART	SM00093	SERine Proteinase INhibitors	33	401	3.6E-76	IPR023796	Serpin domain
CL4697Contig1:437:1657:2:+	407	SUPERFAMILY	SSF56574		20	401	4.97E-96	IPR023796	Serpin domain
CL4927Contig1:275:1426:2:+	384	Pfam	PF00079	Serpin (serine protease inhibitor)	11	382	1.2E-99	IPR023796	Serpin domain
CL4927Contig1:275:1426:2:+	384	SMART	SM00093	SERine Proteinase INhibitors	16	382	2.4E-89	IPR023796	Serpin domain
CL4927Contig1:275:1426:2:+	384	SUPERFAMILY	SSF56574		7	382	8.9E-101	IPR023796	Serpin domain
CL4957Contig1:392:1636:2:+	415	SUPERFAMILY	SSF56574		32	414	1.44E-100	IPR023796	Serpin domain
CL4957Contig1:392:1636:2:+	415	Pfam	PF00079	Serpin (serine protease inhibitor)	55	414	3.7E-98	IPR023796	Serpin domain
CL4957Contig1:392:1636:2:+	415	SMART	SM00093	SERine Proteinase INhibitors	60	414	7.0E-96	IPR023796	Serpin domain
CL5127Contig1:1:636:1:+	212	SMART	SM00093	SERine Proteinase INhibitors	1	209	1.2E-8	IPR023796	Serpin domain
CL5127Contig1:1:636:1:+	212	SUPERFAMILY	SSF56574		1	209	1.57E-61	IPR023796	Serpin domain
CL5127Contig1:1:636:1:+	212	Pfam	PF00079	Serpin (serine protease inhibitor)	1	209	4.8E-58	IPR023796	Serpin domain
CL7925Contig1:1:1218:1:+	406	Pfam	PF00079	Serpin (serine protease inhibitor)	45	403	2.7E-100	IPR023796	Serpin domain
CL7925Contig1:1:1218:1:+	406	SUPERFAMILY	SSF56574		23	403	4.19E-104	IPR023796	Serpin domain
CL7925Contig1:1:1218:1:+	406	SMART	SM00093	SERine Proteinase INhibitors	48	403	8.4E-107	IPR023796	Serpin domain
CL8113Contig1:43:681:1:+	213	SUPERFAMILY	SSF56574		62	196	1.27E-28	IPR023796	Serpin domain
CL8113Contig1:43:681:1:+	213	Pfam	PF00079	Serpin (serine protease inhibitor)	61	195	4.3E-29	IPR023796	Serpin domain
CL8113Contig1:685:963:1:+	93	Pfam	PF00079	Serpin (serine protease inhibitor)	1	84	4.6E-12	IPR023796	Serpin domain
CL8113Contig1:685:963:1:+	93	SUPERFAMILY	SSF56574		1	84	6.15E-16	IPR023796	Serpin domain
CL8380Contig1:668:2011:2:+	448	SMART	SM00093	SERine Proteinase INhibitors	35	445	1.4E-36	IPR023796	Serpin domain
CL8380Contig1:668:2011:2:+	448	SUPERFAMILY	SSF56574		18	445	2.09E-71	IPR023796	Serpin domain
CL8380Contig1:668:2011:2:+	448	Pfam	PF00079	Serpin (serine protease inhibitor)	38	445	2.7E-72	IPR023796	Serpin domain
CL850Contig1:1:1012:3:-	337	SUPERFAMILY	SSF56574		28	337	2.09E-82	IPR023796	Serpin domain
CL850Contig1:1:1012:3:-	337	Pfam	PF00079	Serpin (serine protease inhibitor)	32	337	4.9E-81	IPR023796	Serpin domain
CL850Contig1:1:1012:3:-	337	SMART	SM00093	SERine Proteinase INhibitors	38	337	8.7E-55	IPR023796	Serpin domain
CL850Contig1:1695:2915:3:+	407	SUPERFAMILY	SSF56574		19	402	1.44E-94	IPR023796	Serpin domain
CL850Contig1:1695:2915:3:+	407	Pfam	PF00079	Serpin (serine protease inhibitor)	309	403	2.4E-23	IPR023796	Serpin domain
CL850Contig1:1695:2915:3:+	407	SMART	SM00093	SERine Proteinase INhibitors	31	404	3.4E-89	IPR023796	Serpin domain
CL850Contig1:1695:2915:3:+	407	Pfam	PF00079	Serpin (serine protease inhibitor)	25	298	3.5E-70	IPR023796	Serpin domain
CL883Contig1:290:1345:2:+	352	SMART	SM00093	SERine Proteinase INhibitors	27	348	1.0E-86	IPR023796	Serpin domain
CL883Contig1:290:1345:2:+	352	Pfam	PF00079	Serpin (serine protease inhibitor)	21	337	1.1E-96	IPR023796	Serpin domain
CL883Contig1:290:1345:2:+	352	SUPERFAMILY	SSF56574		15	337	1.57E-99	IPR023796	Serpin domain
CL883Contig2:290:1354:2:+	355	SUPERFAMILY	SSF56574		15	329	2.36E-95	IPR023796	Serpin domain
CL883Contig2:290:1354:2:+	355	SMART	SM00093	SERine Proteinase INhibitors	27	355	2.5E-77	IPR023796	Serpin domain
CL883Contig2:290:1354:2:+	355	Pfam	PF00079	Serpin (serine protease inhibitor)	21	329	2.6E-92	IPR023796	Serpin domain
Trypsin inhibitors
c106227_g1_i1:1921:5823:1:+	1301	SUPERFAMILY	SSF57567		306	369	1.26E-8	IPR002919	Trypsin Inhibitor-like, cysteine rich domain
c106227_g1_i1:1921:5823:1:+	1301	Pfam	PF01826	Trypsin Inhibitor like cysteine rich domain	645	700	1.8E-10	IPR002919	Trypsin Inhibitor-like, cysteine rich domain
c106227_g1_i1:1921:5823:1:+	1301	Pfam	PF01826	Trypsin Inhibitor like cysteine rich domain	310	368	8.2E-7	IPR002919	Trypsin Inhibitor-like, cysteine rich domain
c106227_g1_i1:1921:5823:1:+	1301	SUPERFAMILY	SSF57567		640	701	8.83E-11	IPR002919	Trypsin Inhibitor-like, cysteine rich domain
c14094_g1_i1:1:285:1:+	95	SUPERFAMILY	SSF57567		38	91	1.7E-10	IPR002919	Trypsin Inhibitor-like, cysteine rich domain
c14094_g1_i1:1:285:1:+	95	Pfam	PF01826	Trypsin Inhibitor like cysteine rich domain	36	91	9.6E-13	IPR002919	Trypsin Inhibitor-like, cysteine rich domain
c88396_g1_i1:38:310:2:+	91	Pfam	PF01826	Trypsin Inhibitor like cysteine rich domain	25	80	1.1E-13	IPR002919	Trypsin Inhibitor-like, cysteine rich domain
c88396_g1_i1:38:310:2:+	91	SUPERFAMILY	SSF57567		28	80	5.1E-12	IPR002919	Trypsin Inhibitor-like, cysteine rich domain
c89763_g1_i1:131:379:2:+	83	SUPERFAMILY	SSF57567		25	81	3.43E-8	IPR002919	Trypsin Inhibitor-like, cysteine rich domain
c89763_g1_i1:131:379:2:+	83	Pfam	PF01826	Trypsin Inhibitor like cysteine rich domain	27	80	5.4E-5	IPR002919	Trypsin Inhibitor-like, cysteine rich domain
c92064_g2_i1:51:650:3:+	200	Pfam	PF01826	Trypsin Inhibitor like cysteine rich domain	143	196	1.0E-12	IPR002919	Trypsin Inhibitor-like, cysteine rich domain
c92064_g2_i1:51:650:3:+	200	Pfam	PF01826	Trypsin Inhibitor like cysteine rich domain	84	138	1.5E-12	IPR002919	Trypsin Inhibitor-like, cysteine rich domain
c92064_g2_i1:51:650:3:+	200	Pfam	PF01826	Trypsin Inhibitor like cysteine rich domain	23	78	4.4E-15	IPR002919	Trypsin Inhibitor-like, cysteine rich domain
c92064_g2_i1:51:650:3:+	200	SUPERFAMILY	SSF57567		82	139	6.67E-12	IPR002919	Trypsin Inhibitor-like, cysteine rich domain
c92064_g2_i1:51:650:3:+	200	SUPERFAMILY	SSF57567		141	197	7.19E-12	IPR002919	Trypsin Inhibitor-like, cysteine rich domain
c92064_g2_i1:51:650:3:+	200	SUPERFAMILY	SSF57567		22	79	9.94E-14	IPR002919	Trypsin Inhibitor-like, cysteine rich domain
c92095_g1_i1:24:254:3:+	77	Pfam	PF01826	Trypsin Inhibitor like cysteine rich domain	23	76	2.2E-12	IPR002919	Trypsin Inhibitor-like, cysteine rich domain
c92095_g1_i1:24:254:3:+	77	SUPERFAMILY	SSF57567		20	76	5.49E-12	IPR002919	Trypsin Inhibitor-like, cysteine rich domain
c92650_g1_i1:24:242:3:+	73	SUPERFAMILY	SSF57567		20	72	1.22E-11	IPR002919	Trypsin Inhibitor-like, cysteine rich domain
c92650_g1_i1:24:242:3:+	73	Pfam	PF01826	Trypsin Inhibitor like cysteine rich domain	22	72	9.1E-11	IPR002919	Trypsin Inhibitor-like, cysteine rich domain
c94005_g1_i1:116:544:2:+	143	SUPERFAMILY	SSF57567		27	84	1.7E-9	IPR002919	Trypsin Inhibitor-like, cysteine rich domain
c94005_g1_i1:116:544:2:+	143	Pfam	PF01826	Trypsin Inhibitor like cysteine rich domain	29	84	3.4E-9	IPR002919	Trypsin Inhibitor-like, cysteine rich domain
c94005_g1_i1:116:544:2:+	143	SUPERFAMILY	SSF57567		87	138	4.97E-8	IPR002919	Trypsin Inhibitor-like, cysteine rich domain
c94005_g1_i1:116:544:2:+	143	Pfam	PF01826	Trypsin Inhibitor like cysteine rich domain	88	138	4.9E-11	IPR002919	Trypsin Inhibitor-like, cysteine rich domain
c94364_g1_i1:1:245:3:+	81	SUPERFAMILY	SSF57567		25	80	3.53E-13	IPR002919	Trypsin Inhibitor-like, cysteine rich domain
c94364_g1_i1:1:245:3:+	81	Pfam	PF01826	Trypsin Inhibitor like cysteine rich domain	27	80	4.7E-14	IPR002919	Trypsin Inhibitor-like, cysteine rich domain
c96204_g1_i1:163:393:1:+	77	Pfam	PF01826	Trypsin Inhibitor like cysteine rich domain	23	76	1.2E-13	IPR002919	Trypsin Inhibitor-like, cysteine rich domain
c96204_g1_i1:163:393:1:+	77	SUPERFAMILY	SSF57567		21	76	1.57E-13	IPR002919	Trypsin Inhibitor-like, cysteine rich domain
c96932_g1_i1:46:404:1:+	119	Pfam	PF01826	Trypsin Inhibitor like cysteine rich domain	24	78	2.3E-13	IPR002919	Trypsin Inhibitor-like, cysteine rich domain
c96932_g1_i1:46:404:1:+	119	SUPERFAMILY	SSF57567		23	79	2.75E-12	IPR002919	Trypsin Inhibitor-like, cysteine rich domain
c96932_g1_i1:46:404:1:+	119	SUPERFAMILY	SSF57567		81	119	2.75E-5	IPR002919	Trypsin Inhibitor-like, cysteine rich domain
c97934_g1_i1:53:655:2:+	201	SUPERFAMILY	SSF57567		20	77	1.18E-12	IPR002919	Trypsin Inhibitor-like, cysteine rich domain
c97934_g1_i1:53:655:2:+	201	SUPERFAMILY	SSF57567		81	138	2.09E-10	IPR002919	Trypsin Inhibitor-like, cysteine rich domain
c97934_g1_i1:53:655:2:+	201	SUPERFAMILY	SSF57567		141	196	3.4E-12	IPR002919	Trypsin Inhibitor-like, cysteine rich domain
c97934_g1_i1:53:655:2:+	201	Pfam	PF01826	Trypsin Inhibitor like cysteine rich domain	83	137	5.4E-11	IPR002919	Trypsin Inhibitor-like, cysteine rich domain
c97934_g1_i1:53:655:2:+	201	Pfam	PF01826	Trypsin Inhibitor like cysteine rich domain	142	195	6.1E-14	IPR002919	Trypsin Inhibitor-like, cysteine rich domain
c97934_g1_i1:53:655:2:+	201	Pfam	PF01826	Trypsin Inhibitor like cysteine rich domain	22	77	8.9E-14	IPR002919	Trypsin Inhibitor-like, cysteine rich domain
CL3467Contig1:48:530:3:+	161	SUPERFAMILY	SSF57567		31	89	1.83E-9	IPR002919	Trypsin Inhibitor-like, cysteine rich domain
CL3467Contig1:48:530:3:+	161	Pfam	PF01826	Trypsin Inhibitor like cysteine rich domain	34	89	2.5E-10	IPR002919	Trypsin Inhibitor-like, cysteine rich domain
CL3467Contig1:48:530:3:+	161	SUPERFAMILY	SSF57567		101	158	2.62E-10	IPR002919	Trypsin Inhibitor-like, cysteine rich domain
CL3467Contig1:48:530:3:+	161	Pfam	PF01826	Trypsin Inhibitor like cysteine rich domain	103	158	6.8E-10	IPR002919	Trypsin Inhibitor-like, cysteine rich domain
CL8084Contig1:1:633:1:+	211	SUPERFAMILY	SSF57567		149	207	1.02E-11	IPR002919	Trypsin Inhibitor-like, cysteine rich domain
CL8084Contig1:1:633:1:+	211	Pfam	PF01826	Trypsin Inhibitor like cysteine rich domain	95	149	1.2E-11	IPR002919	Trypsin Inhibitor-like, cysteine rich domain
CL8084Contig1:1:633:1:+	211	Pfam	PF01826	Trypsin Inhibitor like cysteine rich domain	36	88	1.6E-11	IPR002919	Trypsin Inhibitor-like, cysteine rich domain
CL8084Contig1:1:633:1:+	211	SUPERFAMILY	SSF57567		94	149	3.53E-11	IPR002919	Trypsin Inhibitor-like, cysteine rich domain
CL8084Contig1:1:633:1:+	211	Pfam	PF01826	Trypsin Inhibitor like cysteine rich domain	153	206	5.1E-13	IPR002919	Trypsin Inhibitor-like, cysteine rich domain
CL8084Contig1:1:633:1:+	211	SUPERFAMILY	SSF57567		34	88	6.02E-11	IPR002919	Trypsin Inhibitor-like, cysteine rich domain
metalloproteinases
c96557_g7_i1:1:496:2:+	165	Pfam	PF01759	UNC-6/NTR/C345C module	41	158	5.5E-25	IPR018933	Netrin module, non-TIMP type
c96557_g7_i1:1:496:2:+	165	SUPERFAMILY	SSF50242		26	164	3.45E-32	IPR008993	Tissue inhibitor of metalloproteinases-like, OB-fold
c97867_g1_i1:207:785:3:+	193	SUPERFAMILY	SSF50242		25	187	1.0E-40	IPR008993	Tissue inhibitor of metalloproteinases-like, OB-fold
c97867_g1_i1:207:785:3:+	193	Pfam	PF00965	Tissue inhibitor of metalloproteinase	23	184	4.5E-41	IPR001820	Protease inhibitor I35 (TIMP)	GO:0008191
c97867_g1_i1:797:1312:1:-	172	Pfam	PF02750	Synapsin, ATP binding domain	131	170	2.8E-14	IPR020898	Synapsin, ATP-binding domain		Reactome: REACT_13685
PATTERN RECOGNITION MOLECULES
Peptidoglycan recognition protein
c100121_g1_i1:185:949:2:+	255	PANTHER	PTHR11022		37	202	2.0E-47	IPR015510	Peptidoglycan recognition protein	GO:0008745|GO:0009253
c100121_g1_i2:270:878:3:+	203	PANTHER	PTHR11022		37	195	6.9E-47	IPR015510	Peptidoglycan recognition protein	GO:0008745|GO:0009253
c100784_g1_i1:219:860:3:+	214	PANTHER	PTHR11022		39	207	1.7E-58	IPR015510	Peptidoglycan recognition protein	GO:0008745|GO:0009253
c100784_g1_i3:425:1249:2:+	275	PANTHER	PTHR11022		99	268	5.4E-56	IPR015510	Peptidoglycan recognition protein	GO:0008745|GO:0009253
c101045_g1_i1:418:1050:1:+	211	PANTHER	PTHR11022		44	209	1.3E-74	IPR015510	Peptidoglycan recognition protein	GO:0008745|GO:0009253
c101045_g1_i2:461:1036:2:+	192	PANTHER	PTHR11022		25	190	1.3E-74	IPR015510	Peptidoglycan recognition protein	GO:0008745|GO:0009253
c101244_g1_i1:1:729:1:+	243	PANTHER	PTHR11022		23	195	8.7E-85	IPR015510	Peptidoglycan recognition protein	GO:0008745|GO:0009253
c102926_g2_i1:1198:2337:1:+	380	PANTHER	PTHR11022		1	380	3.1E-18	IPR015510	Peptidoglycan recognition protein	GO:0008745|GO:0009253
c102926_g2_i2:1257:2396:3:+	380	PANTHER	PTHR11022		1	380	3.1E-18	IPR015510	Peptidoglycan recognition protein	GO:0008745|GO:0009253
c102967_g2_i1:41:391:2:+	117	PANTHER	PTHR11022		14	110	1.1E-42	IPR015510	Peptidoglycan recognition protein	GO:0008745|GO:0009253
c102967_g2_i2:459:803:3:+	115	PANTHER	PTHR11022		1	112	1.0E-49	IPR015510	Peptidoglycan recognition protein	GO:0008745|GO:0009253
c102967_g2_i3:153:746:3:+	198	PANTHER	PTHR11022		29	191	4.6E-75	IPR015510	Peptidoglycan recognition protein	GO:0008745|GO:0009253
c103388_g1_i3:143:1135:2:+	331	PANTHER	PTHR11022		150	315	1.3E-62	IPR015510	Peptidoglycan recognition protein	GO:0008745|GO:0009253
c103764_g2_i3:133:690:1:+	186	PANTHER	PTHR11022		21	181	2.3E-78	IPR015510	Peptidoglycan recognition protein	GO:0008745|GO:0009253
c89732_g1_i1:1:221:2:+	73	PANTHER	PTHR11022		1	73	2.0E-28	IPR015510	Peptidoglycan recognition protein	GO:0008745|GO:0009253
c89732_g2_i1:1:333:1:+	111	PANTHER	PTHR11022		7	110	1.0E-47	IPR015510	Peptidoglycan recognition protein	GO:0008745|GO:0009253
c93407_g1_i1:100:759:1:+	220	PANTHER	PTHR11022		24	194	6.1E-33	IPR015510	Peptidoglycan recognition protein	GO:0008745|GO:0009253
c98796_g1_i1:1:552:1:+	184	PANTHER	PTHR11022		5	178	1.4E-80	IPR015510	Peptidoglycan recognition protein	GO:0008745|GO:0009253
c98796_g1_i2:91:657:1:+	189	PANTHER	PTHR11022		1	183	4.3E-82	IPR015510	Peptidoglycan recognition protein	GO:0008745|GO:0009253
c98796_g1_i3:1:531:1:+	177	PANTHER	PTHR11022		5	169	9.6E-65	IPR015510	Peptidoglycan recognition protein	GO:0008745|GO:0009253
c98796_g1_i4:96:668:3:+	191	PANTHER	PTHR11022		1	183	1.2E-80	IPR015510	Peptidoglycan recognition protein	GO:0008745|GO:0009253
c98796_g1_i5:96:641:3:+	182	PANTHER	PTHR11022		1	174	2.9E-66	IPR015510	Peptidoglycan recognition protein	GO:0008745|GO:0009253
c98828_g1_i1:1:608:3:+	202	PANTHER	PTHR11022		6	198	1.5E-83	IPR015510	Peptidoglycan recognition protein	GO:0008745|GO:0009253
c98828_g2_i1:1:559:2:+	186	PANTHER	PTHR11022		8	182	1.3E-85	IPR015510	Peptidoglycan recognition protein	GO:0008745|GO:0009253
CL5737Contig1:1:552:1:+	184	PANTHER	PTHR11022		19	180	1.0E-64	IPR015510	Peptidoglycan recognition protein	GO:0008745|GO:0009253
CL596Contig1:318:1337:3:+	340	PANTHER	PTHR11022		168	334	7.6E-62	IPR015510	Peptidoglycan recognition protein	GO:0008745|GO:0009253
CL8020Contig1:653:1792:2:+	380	PANTHER	PTHR11022		215	375	2.3E-78	IPR015510	Peptidoglycan recognition protein	GO:0008745|GO:0009253
Galectin
c98011_g1_i3:1:941:3:+	313	Pfam	PF00337	Galactoside-binding lectin	23	127	1.1E-27	IPR001079	Galectin, carbohydrate recognition domain	GO:0030246
c95026_g1_i2:1:902:3:+	300	SMART	SM00908	Galactoside-binding lectin	62	196	1.6E-37	IPR001079	Galectin, carbohydrate recognition domain	GO:0030246
c98011_g1_i3:1:941:3:+	313	SMART	SM00276	Galectin	160	298	1.7E-31	IPR001079	Galectin, carbohydrate recognition domain	GO:0030246
c98011_g1_i5:54:1136:3:+	361	SMART	SM00276	Galectin	208	346	1.7E-31	IPR001079	Galectin, carbohydrate recognition domain	GO:0030246
c98011_g1_i6:1:1098:1:+	366	SMART	SM00276	Galectin	213	351	1.7E-31	IPR001079	Galectin, carbohydrate recognition domain	GO:0030246
c95026_g1_i2:1:902:3:+	300	Pfam	PF00337	Galactoside-binding lectin	59	190	2.0E-31	IPR001079	Galectin, carbohydrate recognition domain	GO:0030246
c98011_g1_i5:54:1136:3:+	361	Pfam	PF00337	Galactoside-binding lectin	44	175	2.0E-34	IPR001079	Galectin, carbohydrate recognition domain	GO:0030246
c98011_g1_i6:1:1098:1:+	366	Pfam	PF00337	Galactoside-binding lectin	49	180	2.1E-34	IPR001079	Galectin, carbohydrate recognition domain	GO:0030246
c95026_g1_i2:1:902:3:+	300	SMART	SM00276	Galectin	56	197	2.1E-36	IPR001079	Galectin, carbohydrate recognition domain	GO:0030246
c98011_g1_i3:1:941:3:+	313	SMART	SM00276	Galectin	15	129	2.4E-20	IPR001079	Galectin, carbohydrate recognition domain	GO:0030246
c98011_g1_i5:54:1136:3:+	361	SMART	SM00276	Galectin	43	177	2.4E-39	IPR001079	Galectin, carbohydrate recognition domain	GO:0030246
c98011_g1_i6:1:1098:1:+	366	SMART	SM00276	Galectin	48	182	2.4E-39	IPR001079	Galectin, carbohydrate recognition domain	GO:0030246
c95026_g1_i1:1:854:3:+	284	Pfam	PF00337	Galactoside-binding lectin	59	174	3.3E-27	IPR001079	Galectin, carbohydrate recognition domain	GO:0030246
c98011_g1_i3:1:941:3:+	313	SMART	SM00908	Galactoside-binding lectin	166	297	3.3E-37	IPR001079	Galectin, carbohydrate recognition domain	GO:0030246
c98011_g1_i5:54:1136:3:+	361	SMART	SM00908	Galactoside-binding lectin	214	345	3.3E-37	IPR001079	Galectin, carbohydrate recognition domain	GO:0030246
c98011_g1_i6:1:1098:1:+	366	SMART	SM00908	Galactoside-binding lectin	219	350	3.3E-37	IPR001079	Galectin, carbohydrate recognition domain	GO:0030246
c98011_g1_i3:1:941:3:+	313	Pfam	PF00337	Galactoside-binding lectin	162	295	3.4E-31	IPR001079	Galectin, carbohydrate recognition domain	GO:0030246
CL7323Contig1:356:964:2:+	203	Pfam	PF00337	Galactoside-binding lectin	29	76	3.6E-7	IPR001079	Galectin, carbohydrate recognition domain	GO:0030246
c98011_g1_i5:54:1136:3:+	361	SMART	SM00908	Galactoside-binding lectin	49	176	4.6E-44	IPR001079	Galectin, carbohydrate recognition domain	GO:0030246
c98011_g1_i6:1:1098:1:+	366	SMART	SM00908	Galactoside-binding lectin	54	181	4.6E-44	IPR001079	Galectin, carbohydrate recognition domain	GO:0030246
c98011_g1_i5:54:1136:3:+	361	Pfam	PF00337	Galactoside-binding lectin	210	343	4.7E-31	IPR001079	Galectin, carbohydrate recognition domain	GO:0030246
c98011_g1_i6:1:1098:1:+	366	Pfam	PF00337	Galactoside-binding lectin	215	348	4.8E-31	IPR001079	Galectin, carbohydrate recognition domain	GO:0030246
c98011_g1_i3:1:941:3:+	313	SMART	SM00908	Galactoside-binding lectin	17	128	5.0E-31	IPR001079	Galectin, carbohydrate recognition domain	GO:0030246
c95026_g1_i1:1:854:3:+	284	SMART	SM00908	Galactoside-binding lectin	56	180	7.2E-28	IPR001079	Galectin, carbohydrate recognition domain	GO:0030246
c95026_g1_i1:1:854:3:+	284	SMART	SM00276	Galectin	52	181	9.8E-26	IPR001079	Galectin, carbohydrate recognition domain	GO:0030246
C-type lectin
CL4465Contig1:409:660:1:+	84	Gene3D	G3DSA:3.10.100.10		11	67	3.1E-6	IPR016186	C-type lectin-like
CL9152Contig1:260:694:2:+	145	Gene3D	G3DSA:3.10.100.10		2	128	6.7E-10	IPR016186	C-type lectin-like
c100668_g1_i1:201:797:3:+	199	Gene3D	G3DSA:3.10.100.10		1	165	4.6E-70	IPR016186	C-type lectin-like
c100668_g1_i2:1:1283:3:+	427	Gene3D	G3DSA:3.10.100.10		225	393	5.6E-71	IPR016186	C-type lectin-like
c100668_g1_i3:1:1343:3:+	447	Gene3D	G3DSA:3.10.100.10		245	413	6.2E-71	IPR016186	C-type lectin-like
c101449_g1_i1:379:1293:1:+	305	Gene3D	G3DSA:3.10.100.10		29	166	2.1E-26	IPR016186	C-type lectin-like
c104180_g2_i1:415:1608:1:+	398	Gene3D	G3DSA:3.10.100.10		19	161	4.5E-24	IPR016186	C-type lectin-like
c104180_g2_i1:415:1608:1:+	398	Gene3D	G3DSA:3.10.100.10		170	344	1.4E-21	IPR016186	C-type lectin-like
c104180_g2_i2:486:1679:3:+	398	Gene3D	G3DSA:3.10.100.10		170	344	1.4E-21	IPR016186	C-type lectin-like
c104180_g2_i2:486:1679:3:+	398	Gene3D	G3DSA:3.10.100.10		19	161	4.5E-24	IPR016186	C-type lectin-like
c104180_g2_i3:486:917:3:+	144	Gene3D	G3DSA:3.10.100.10		31	138	5.5E-19	IPR016186	C-type lectin-like
c104180_g2_i6:486:1466:3:+	327	Gene3D	G3DSA:3.10.100.10		19	161	2.9E-24	IPR016186	C-type lectin-like
c104180_g2_i6:486:1466:3:+	327	Gene3D	G3DSA:3.10.100.10		170	320	5.4E-17	IPR016186	C-type lectin-like
c104180_g2_i7:1:983:3:+	327	Gene3D	G3DSA:3.10.100.10		99	273	7.7E-22	IPR016186	C-type lectin-like
c104180_g2_i7:1:983:3:+	327	Gene3D	G3DSA:3.10.100.10		13	90	1.1E-9	IPR016186	C-type lectin-like
c104509_g2_i1:1061:2611:2:+	517	Gene3D	G3DSA:3.10.100.10		1	62	9.7E-10	IPR016186	C-type lectin-like
c104509_g2_i3:92:2203:2:+	704	Gene3D	G3DSA:3.10.100.10		240	387	1.9E-26	IPR016186	C-type lectin-like
c106336_g2_i1:182:3570:2:+	1129	Gene3D	G3DSA:3.10.100.10		29	165	2.5E-28	IPR016186	C-type lectin-like
c93074_g1_i1:393:800:3:+	136	Gene3D	G3DSA:3.10.100.10		16	134	2.9E-33	IPR016186	C-type lectin-like
c93074_g1_i2:180:917:3:+	246	Gene3D	G3DSA:3.10.100.10		119	244	2.8E-32	IPR016186	C-type lectin-like
c93074_g1_i3:198:605:3:+	136	Gene3D	G3DSA:3.10.100.10		16	134	2.9E-33	IPR016186	C-type lectin-like
c93074_g1_i5:280:687:1:+	136	Gene3D	G3DSA:3.10.100.10		16	134	2.9E-33	IPR016186	C-type lectin-like
hemocytin
c100344_g1_i1:152:1714:2:+	521	SUPERFAMILY	SSF57424		114	147	1.1E-8	IPR002172	Low-density lipoprotein (LDL) receptor class A repeat	GO:0005515
c100344_g1_i1:152:1714:2:+	521	Pfam	PF01607	Chitin binding Peritrophin-A domain	53	94	1.5E-9	IPR002557	Chitin binding domain	GO:0005576|GO:0006030|GO:0008061
c100344_g1_i1:152:1714:2:+	521	SUPERFAMILY	SSF57625		52	100	2.04E-10	IPR002557	Chitin binding domain	GO:0005576|GO:0006030|GO:0008061
c100344_g1_i1:152:1714:2:+	521	SMART	SM00192	Low-density lipoprotein receptor domain class A	111	149	2.0E-9	IPR002172	Low-density lipoprotein (LDL) receptor class A repeat	GO:0005515
c100344_g1_i1:152:1714:2:+	521	Gene3D	G3DSA:4.10.400.10		111	147	2.3E-9	IPR002172	Low-density lipoprotein (LDL) receptor class A repeat	GO:0005515
c100344_g1_i1:152:1714:2:+	521	PANTHER	PTHR11177		50	100	2.6E-273
c100344_g1_i1:152:1714:2:+	521	PANTHER	PTHR11177		159	520	2.6E-273
c100344_g1_i1:152:1714:2:+	521	PANTHER	PTHR11177:SF142		50	100	2.6E-273
c100344_g1_i1:152:1714:2:+	521	PANTHER	PTHR11177:SF142		159	520	2.6E-273
c100344_g1_i1:152:1714:2:+	521	Pfam	PF01522	Polysaccharide deacetylase	187	284	2.6E-5	IPR002509	Polysaccharide deacetylase	GO:0005975|GO:0016810
c100344_g1_i1:152:1714:2:+	521	SUPERFAMILY	SSF88713		157	459	3.61E-43	IPR011330	Glycoside hydrolase/deacetylase, beta/alpha-barrel	GO:0003824|GO:0005975
c100344_g1_i1:152:1714:2:+	521	Gene3D	G3DSA:3.20.20.370		183	459	3.6E-26	IPR002509	Polysaccharide deacetylase	GO:0005975|GO:0016810
c100344_g1_i1:152:1714:2:+	521	SMART	SM00494	Chitin-binding domain type 2	31	96	4.7E-5	IPR002557	Chitin binding domain	GO:0005576|GO:0006030|GO:0008061
c100344_g1_i1:152:1714:2:+	521	Gene3D	G3DSA:2.170.140.10		53	103	5.5E-11	IPR002557	Chitin binding domain	GO:0005576|GO:0006030|GO:0008061
c100344_g1_i1:152:1714:2:+	521	Pfam	PF00057	Low-density lipoprotein receptor domain class A	111	147	6.9E-7	IPR002172	Low-density lipoprotein (LDL) receptor class A repeat	GO:0005515
c101508_g4_i2:225:721:3:+	165	PANTHER	PTHR11177:SF106		40	102	1.2E-16
c101508_g4_i2:225:721:3:+	165	PANTHER	PTHR11177		40	102	1.2E-16
c101508_g4_i2:225:721:3:+	165	Pfam	PF00057	Low-density lipoprotein receptor domain class A	116	150	1.8E-9	IPR002172	Low-density lipoprotein (LDL) receptor class A repeat	GO:0005515
c101508_g4_i2:225:721:3:+	165	SMART	SM00494	Chitin-binding domain type 2	32	98	2.4E-4	IPR002557	Chitin binding domain	GO:0005576|GO:0006030|GO:0008061
c101508_g4_i2:225:721:3:+	165	Pfam	PF01607	Chitin binding Peritrophin-A domain	34	96	3.0E-9	IPR002557	Chitin binding domain	GO:0005576|GO:0006030|GO:0008061
c101508_g4_i2:225:721:3:+	165	SUPERFAMILY	SSF57424		114	151	3.53E-10	IPR002172	Low-density lipoprotein (LDL) receptor class A repeat	GO:0005515
c101508_g4_i2:225:721:3:+	165	Gene3D	G3DSA:4.10.400.10		116	151	3.5E-11	IPR002172	Low-density lipoprotein (LDL) receptor class A repeat	GO:0005515
c101508_g4_i2:225:721:3:+	165	Gene3D	G3DSA:2.170.140.10		31	101	4.7E-10	IPR002557	Chitin binding domain	GO:0005576|GO:0006030|GO:0008061
c101508_g4_i2:225:721:3:+	165	SMART	SM00192	Low-density lipoprotein receptor domain class A	115	152	6.8E-9	IPR002172	Low-density lipoprotein (LDL) receptor class A repeat	GO:0005515
c101508_g4_i2:225:721:3:+	165	SUPERFAMILY	SSF57625		30	100	9.94E-9	IPR002557	Chitin binding domain	GO:0005576|GO:0006030|GO:0008061
c101508_g4_i3:1:329:1:+	109	Pfam	PF01607	Chitin binding Peritrophin-A domain	6	40	1.0E-7	IPR002557	Chitin binding domain	GO:0005576|GO:0006030|GO:0008061
c101508_g4_i3:1:329:1:+	109	SUPERFAMILY	SSF57424		58	95	1.26E-10	IPR002172	Low-density lipoprotein (LDL) receptor class A repeat	GO:0005515
c101508_g4_i3:1:329:1:+	109	Gene3D	G3DSA:4.10.400.10		58	95	1.3E-11	IPR002172	Low-density lipoprotein (LDL) receptor class A repeat	GO:0005515
c101508_g4_i3:1:329:1:+	109	SUPERFAMILY	SSF57625		6	43	2.2E-8	IPR002557	Chitin binding domain	GO:0005576|GO:0006030|GO:0008061
c101508_g4_i3:1:329:1:+	109	PANTHER	PTHR11177		7	46	2.4E-13
c101508_g4_i3:1:329:1:+	109	PANTHER	PTHR11177:SF136		7	46	2.4E-13
c101508_g4_i3:1:329:1:+	109	Gene3D	G3DSA:2.170.140.10		6	46	3.1E-9	IPR002557	Chitin binding domain	GO:0005576|GO:0006030|GO:0008061
c101508_g4_i3:1:329:1:+	109	SMART	SM00192	Low-density lipoprotein receptor domain class A	59	96	6.8E-9	IPR002172	Low-density lipoprotein (LDL) receptor class A repeat	GO:0005515
c101508_g4_i3:1:329:1:+	109	Pfam	PF00057	Low-density lipoprotein receptor domain class A	60	94	8.3E-10	IPR002172	Low-density lipoprotein (LDL) receptor class A repeat	GO:0005515
c105095_g1_i1:1:1655:3:+	551	PANTHER	PTHR11177:SF136		179	549	0.0
c105095_g1_i1:1:1655:3:+	551	PANTHER	PTHR11177:SF136		73	119	0.0
c105095_g1_i1:1:1655:3:+	551	PANTHER	PTHR11177		179	549	0.0
c105095_g1_i1:1:1655:3:+	551	PANTHER	PTHR11177		73	119	0.0
c105095_g1_i1:1:1655:3:+	551	Pfam	PF00057	Low-density lipoprotein receptor domain class A	133	167	1.4E-7	IPR002172	Low-density lipoprotein (LDL) receptor class A repeat	GO:0005515
c105095_g1_i1:1:1655:3:+	551	Pfam	PF01607	Chitin binding Peritrophin-A domain	56	113	1.6E-10	IPR002557	Chitin binding domain	GO:0005576|GO:0006030|GO:0008061
c105095_g1_i1:1:1655:3:+	551	SMART	SM00494	Chitin-binding domain type 2	54	115	1.6E-7	IPR002557	Chitin binding domain	GO:0005576|GO:0006030|GO:0008061
c105095_g1_i1:1:1655:3:+	551	SUPERFAMILY	SSF57424		130	167	1.83E-9	IPR002172	Low-density lipoprotein (LDL) receptor class A repeat	GO:0005515
c105095_g1_i1:1:1655:3:+	551	SMART	SM00192	Low-density lipoprotein receptor domain class A	132	169	1.8E-8	IPR002172	Low-density lipoprotein (LDL) receptor class A repeat	GO:0005515
c105095_g1_i1:1:1655:3:+	551	SUPERFAMILY	SSF57625		73	114	1.91E-9	IPR002557	Chitin binding domain	GO:0005576|GO:0006030|GO:0008061
c105095_g1_i1:1:1655:3:+	551	Gene3D	G3DSA:2.170.140.10		72	119	2.1E-10	IPR002557	Chitin binding domain	GO:0005576|GO:0006030|GO:0008061
c105095_g1_i1:1:1655:3:+	551	SUPERFAMILY	SSF88713		176	484	2.56E-39	IPR011330	Glycoside hydrolase/deacetylase, beta/alpha-barrel	GO:0003824|GO:0005975
c105095_g1_i1:1:1655:3:+	551	Pfam	PF01522	Polysaccharide deacetylase	208	324	2.5E-9	IPR002509	Polysaccharide deacetylase	GO:0005975|GO:0016810
c105095_g1_i1:1:1655:3:+	551	Gene3D	G3DSA:3.20.20.370		207	483	2.8E-22	IPR002509	Polysaccharide deacetylase	GO:0005975|GO:0016810
c105095_g1_i1:1:1655:3:+	551	Gene3D	G3DSA:4.10.400.10		132	164	5.7E-10	IPR002172	Low-density lipoprotein (LDL) receptor class A repeat	GO:0005515
c105537_g1_i1:1:5210:1:+	1736	PANTHER	PTHR10529		1	195	0.0
c105537_g1_i1:1:5210:1:+	1736	PANTHER	PTHR10529:SF222		1	195	0.0	IPR031070	Low-density lipoprotein receptor-related protein	GO:0015248|GO:0015918|GO:0042303
c105537_g1_i1:1:5210:1:+	1736	PANTHER	PTHR10529:SF222		611	1647	0.0	IPR031070	Low-density lipoprotein receptor-related protein	GO:0015248|GO:0015918|GO:0042303
c105537_g1_i1:1:5210:1:+	1736	PANTHER	PTHR10529		611	1647	0.0
c105537_g1_i1:1:5210:1:+	1736	SMART	SM00181	Epidermal growth factor-like domain.	1004	1040	0.0047	IPR000742	Epidermal growth factor-like domain	GO:0005515
c105537_g1_i1:1:5210:1:+	1736	SUPERFAMILY	SSF57424		922	956	1.07E-6	IPR002172	Low-density lipoprotein (LDL) receptor class A repeat	GO:0005515
c105537_g1_i1:1:5210:1:+	1736	SMART	SM00135	Low-density lipoprotein-receptor YWTD domain	459	506	1.0E-7	IPR000033	LDLR class B repeat
c105537_g1_i1:1:5210:1:+	1736	Gene3D	G3DSA:2.120.10.30		1662	1732	1.0E-9	IPR011042	Six-bladed beta-propeller, TolB-like
c105537_g1_i1:1:5210:1:+	1736	SUPERFAMILY	SSF57424		746	785	1.18E-6	IPR002172	Low-density lipoprotein (LDL) receptor class A repeat	GO:0005515
c105537_g1_i1:1:5210:1:+	1736	SMART	SM00135	Low-density lipoprotein-receptor YWTD domain	148	192	1.1E-9	IPR000033	LDLR class B repeat
c105537_g1_i1:1:5210:1:+	1736	SUPERFAMILY	SSF57424		780	824	1.28E-10	IPR002172	Low-density lipoprotein (LDL) receptor class A repeat	GO:0005515
c105537_g1_i1:1:5210:1:+	1736	Gene3D	G3DSA:2.120.10.30		350	619	1.2E-75	IPR011042	Six-bladed beta-propeller, TolB-like
c105537_g1_i1:1:5210:1:+	1736	SUPERFAMILY	SSF57424		829	863	1.31E-6	IPR002172	Low-density lipoprotein (LDL) receptor class A repeat	GO:0005515
c105537_g1_i1:1:5210:1:+	1736	Gene3D	G3DSA:2.40.155.10		1	35	1.3E-7	IPR023413	Green fluorescent protein-like
c105537_g1_i1:1:5210:1:+	1736	SMART	SM00192	Low-density lipoprotein receptor domain class A	662	699	1.4E-10	IPR002172	Low-density lipoprotein (LDL) receptor class A repeat	GO:0005515
c105537_g1_i1:1:5210:1:+	1736	Pfam	PF00058	Low-density lipoprotein receptor repeat class B	481	523	1.4E-5	IPR000033	LDLR class B repeat
c105537_g1_i1:1:5210:1:+	1736	SUPERFAMILY	SSF57184		1310	1359	1.57E-15	IPR009030	Insulin-like growth factor binding protein, N-terminal
c105537_g1_i1:1:5210:1:+	1736	SUPERFAMILY	SSF57184		959	1039	1.57E-15	IPR009030	Insulin-like growth factor binding protein, N-terminal
c105537_g1_i1:1:5210:1:+	1736	SMART	SM00192	Low-density lipoprotein receptor domain class A	746	786	1.5E-10	IPR002172	Low-density lipoprotein (LDL) receptor class A repeat	GO:0005515
c105537_g1_i1:1:5210:1:+	1736	Gene3D	G3DSA:4.10.400.10		747	784	1.5E-10	IPR002172	Low-density lipoprotein (LDL) receptor class A repeat	GO:0005515
c105537_g1_i1:1:5210:1:+	1736	SMART	SM00135	Low-density lipoprotein-receptor YWTD domain	1471	1512	1.5E-4	IPR000033	LDLR class B repeat
c105537_g1_i1:1:5210:1:+	1736	Pfam	PF14670	Coagulation Factor Xa inhibitory site	1322	1358	1.5E-9
c105537_g1_i1:1:5210:1:+	1736	SMART	SM00192	Low-density lipoprotein receptor domain class A	825	864	1.6E-7	IPR002172	Low-density lipoprotein (LDL) receptor class A repeat	GO:0005515
c105537_g1_i1:1:5210:1:+	1736	Pfam	PF00058	Low-density lipoprotein receptor repeat class B	1136	1175	1.6E-8	IPR000033	LDLR class B repeat
c105537_g1_i1:1:5210:1:+	1736	Pfam	PF00057	Low-density lipoprotein receptor domain class A	825	862	1.7E-5	IPR002172	Low-density lipoprotein (LDL) receptor class A repeat	GO:0005515
c105537_g1_i1:1:5210:1:+	1736	SMART	SM00135	Low-density lipoprotein-receptor YWTD domain	1115	1157	1.8E-13	IPR000033	LDLR class B repeat
c105537_g1_i1:1:5210:1:+	1736	Gene3D	G3DSA:2.10.25.10		1003	1040	2.0E-7
c105537_g1_i1:1:5210:1:+	1736	Pfam	PF00058	Low-density lipoprotein receptor repeat class B	1227	1268	2.1E-5	IPR000033	LDLR class B repeat
c105537_g1_i1:1:5210:1:+	1736	Gene3D	G3DSA:2.10.25.10		1326	1359	2.2E-12
c105537_g1_i1:1:5210:1:+	1736	SMART	SM00135	Low-density lipoprotein-receptor YWTD domain	1250	1293	2.3E-4	IPR000033	LDLR class B repeat
c105537_g1_i1:1:5210:1:+	1736	SMART	SM00192	Low-density lipoprotein receptor domain class A	869	907	2.3E-8	IPR002172	Low-density lipoprotein (LDL) receptor class A repeat	GO:0005515
c105537_g1_i1:1:5210:1:+	1736	Gene3D	G3DSA:4.10.400.10		826	863	2.5E-7	IPR002172	Low-density lipoprotein (LDL) receptor class A repeat	GO:0005515
c105537_g1_i1:1:5210:1:+	1736	Pfam	PF00057	Low-density lipoprotein receptor domain class A	662	695	2.6E-8	IPR002172	Low-density lipoprotein (LDL) receptor class A repeat	GO:0005515
c105537_g1_i1:1:5210:1:+	1736	Gene3D	G3DSA:4.10.400.10		868	906	2.7E-10	IPR002172	Low-density lipoprotein (LDL) receptor class A repeat	GO:0005515
c105537_g1_i1:1:5210:1:+	1736	Pfam	PF00057	Low-density lipoprotein receptor domain class A	788	823	2.8E-12	IPR002172	Low-density lipoprotein (LDL) receptor class A repeat	GO:0005515
c105537_g1_i1:1:5210:1:+	1736	SMART	SM00192	Low-density lipoprotein receptor domain class A	706	745	2.8E-13	IPR002172	Low-density lipoprotein (LDL) receptor class A repeat	GO:0005515
c105537_g1_i1:1:5210:1:+	1736	Gene3D	G3DSA:2.10.25.10		1626	1658	2.8E-8
c105537_g1_i1:1:5210:1:+	1736	SUPERFAMILY	SSF63825		1047	1316	3.01E-52
c105537_g1_i1:1:5210:1:+	1736	SUPERFAMILY	SSF63825		36	299	3.14E-30
c105537_g1_i1:1:5210:1:+	1736	SUPERFAMILY	SSF63825		1365	1613	3.27E-32
c105537_g1_i1:1:5210:1:+	1736	SMART	SM00135	Low-density lipoprotein-receptor YWTD domain	1158	1202	3.3E-13	IPR000033	LDLR class B repeat
c105537_g1_i1:1:5210:1:+	1736	SUPERFAMILY	SSF57184		622	704	3.45E-10	IPR009030	Insulin-like growth factor binding protein, N-terminal
c105537_g1_i1:1:5210:1:+	1736	SUPERFAMILY	SSF57184		788	801	3.45E-10	IPR009030	Insulin-like growth factor binding protein, N-terminal
c105537_g1_i1:1:5210:1:+	1736	SUPERFAMILY	SSF57184		838	885	3.45E-10	IPR009030	Insulin-like growth factor binding protein, N-terminal
c105537_g1_i1:1:5210:1:+	1736	Pfam	PF00057	Low-density lipoprotein receptor domain class A	706	743	3.5E-10	IPR002172	Low-density lipoprotein (LDL) receptor class A repeat	GO:0005515
c105537_g1_i1:1:5210:1:+	1736	Pfam	PF00057	Low-density lipoprotein receptor domain class A	869	905	3.9E-8	IPR002172	Low-density lipoprotein (LDL) receptor class A repeat	GO:0005515
c105537_g1_i1:1:5210:1:+	1736	Gene3D	G3DSA:2.120.10.30		1364	1625	4.1E-50	IPR011042	Six-bladed beta-propeller, TolB-like
c105537_g1_i1:1:5210:1:+	1736	Gene3D	G3DSA:4.10.400.10		661	695	4.2E-12	IPR002172	Low-density lipoprotein (LDL) receptor class A repeat	GO:0005515
c105537_g1_i1:1:5210:1:+	1736	SMART	SM00135	Low-density lipoprotein-receptor YWTD domain	415	457	4.2E-7	IPR000033	LDLR class B repeat
c105537_g1_i1:1:5210:1:+	1736	SMART	SM00135	Low-density lipoprotein-receptor YWTD domain	193	235	4.5E-9	IPR000033	LDLR class B repeat
c105537_g1_i1:1:5210:1:+	1736	SMART	SM00192	Low-density lipoprotein receptor domain class A	923	962	4.8E-6	IPR002172	Low-density lipoprotein (LDL) receptor class A repeat	GO:0005515
c105537_g1_i1:1:5210:1:+	1736	SMART	SM00135	Low-density lipoprotein-receptor YWTD domain	1207	1249	5.2E-9	IPR000033	LDLR class B repeat
c105537_g1_i1:1:5210:1:+	1736	SUPERFAMILY	SSF63825		352	589	5.36E-42
c105537_g1_i1:1:5210:1:+	1736	Gene3D	G3DSA:4.10.400.10		706	738	5.6E-12	IPR002172	Low-density lipoprotein (LDL) receptor class A repeat	GO:0005515
c105537_g1_i1:1:5210:1:+	1736	Gene3D	G3DSA:2.120.10.30		1047	1325	5.7E-93	IPR011042	Six-bladed beta-propeller, TolB-like
c105537_g1_i1:1:5210:1:+	1736	Pfam	PF00057	Low-density lipoprotein receptor domain class A	746	784	5.8E-9	IPR002172	Low-density lipoprotein (LDL) receptor class A repeat	GO:0005515
c105537_g1_i1:1:5210:1:+	1736	SMART	SM00192	Low-density lipoprotein receptor domain class A	788	824	6.5E-10	IPR002172	Low-density lipoprotein (LDL) receptor class A repeat	GO:0005515
c105537_g1_i1:1:5210:1:+	1736	PRINTS	PR00261	Low density lipoprotein (LDL) receptor signature	717	738	6.729862E-36	IPR002172	Low-density lipoprotein (LDL) receptor class A repeat	GO:0005515
c105537_g1_i1:1:5210:1:+	1736	PRINTS	PR00261	Low density lipoprotein (LDL) receptor signature	881	902	6.729862E-36	IPR002172	Low-density lipoprotein (LDL) receptor class A repeat	GO:0005515
c105537_g1_i1:1:5210:1:+	1736	PRINTS	PR00261	Low density lipoprotein (LDL) receptor signature	673	694	6.729862E-36	IPR002172	Low-density lipoprotein (LDL) receptor class A repeat	GO:0005515
c105537_g1_i1:1:5210:1:+	1736	PRINTS	PR00261	Low density lipoprotein (LDL) receptor signature	935	956	6.729862E-36	IPR002172	Low-density lipoprotein (LDL) receptor class A repeat	GO:0005515
c105537_g1_i1:1:5210:1:+	1736	PRINTS	PR00261	Low density lipoprotein (LDL) receptor signature	838	859	6.729862E-36	IPR002172	Low-density lipoprotein (LDL) receptor class A repeat	GO:0005515
c105537_g1_i1:1:5210:1:+	1736	PRINTS	PR00261	Low density lipoprotein (LDL) receptor signature	799	820	6.729862E-36	IPR002172	Low-density lipoprotein (LDL) receptor class A repeat	GO:0005515
c105537_g1_i1:1:5210:1:+	1736	Pfam	PF00058	Low-density lipoprotein receptor repeat class B	1178	1224	6.7E-8	IPR000033	LDLR class B repeat
c105537_g1_i1:1:5210:1:+	1736	SUPERFAMILY	SSF57424		703	743	7.46E-10	IPR002172	Low-density lipoprotein (LDL) receptor class A repeat	GO:0005515
c105537_g1_i1:1:5210:1:+	1736	Gene3D	G3DSA:2.10.25.10		970	1002	7.5E-6
c105537_g1_i1:1:5210:1:+	1736	Pfam	PF00058	Low-density lipoprotein receptor repeat class B	435	476	7.5E-6	IPR000033	LDLR class B repeat
c105537_g1_i1:1:5210:1:+	1736	Gene3D	G3DSA:4.10.400.10		922	958	7.7E-7	IPR002172	Low-density lipoprotein (LDL) receptor class A repeat	GO:0005515
c105537_g1_i1:1:5210:1:+	1736	SMART	SM00135	Low-density lipoprotein-receptor YWTD domain	507	549	7.9E-12	IPR000033	LDLR class B repeat
c105537_g1_i1:1:5210:1:+	1736	Pfam	PF00058	Low-density lipoprotein receptor repeat class B	528	565	7.9E-5	IPR000033	LDLR class B repeat
c105537_g1_i1:1:5210:1:+	1736	Gene3D	G3DSA:4.10.400.10		785	823	8.9E-13	IPR002172	Low-density lipoprotein (LDL) receptor class A repeat	GO:0005515
c105537_g1_i1:1:5210:1:+	1736	Gene3D	G3DSA:2.120.10.30		36	315	8.9E-64	IPR011042	Six-bladed beta-propeller, TolB-like
c105537_g1_i1:1:5210:1:+	1736	Gene3D	G3DSA:2.10.25.10		620	648	9.9E-7
c105627_g1_i4:472:4114:1:+	1214	Pfam	PF00008	EGF-like domain	535	563	1.0E-4	IPR000742	Epidermal growth factor-like domain	GO:0005515
c105627_g1_i4:472:4114:1:+	1214	Pfam	PF02210	Laminin G domain	384	505	1.1E-16	IPR001791	Laminin G domain
c105627_g1_i4:472:4114:1:+	1214	Gene3D	G3DSA:2.60.120.200		791	963	1.1E-36	IPR013320	Concanavalin A-like lectin/glucanase domain
c105627_g1_i4:472:4114:1:+	1214	Pfam	PF02210	Laminin G domain	201	322	1.2E-25	IPR001791	Laminin G domain
c105627_g1_i4:472:4114:1:+	1214	Gene3D	G3DSA:2.60.120.200		167	326	1.4E-40	IPR013320	Concanavalin A-like lectin/glucanase domain
c105627_g1_i4:472:4114:1:+	1214	SMART	SM00282	Laminin G domain	809	936	1.6E-28	IPR001791	Laminin G domain
c105627_g1_i4:472:4114:1:+	1214	SUPERFAMILY	SSF49899		160	325	1.77E-35	IPR013320	Concanavalin A-like lectin/glucanase domain
c105627_g1_i4:472:4114:1:+	1214	Pfam	PF02210	Laminin G domain	817	936	1.8E-24	IPR001791	Laminin G domain
c105627_g1_i4:472:4114:1:+	1214	Gene3D	G3DSA:2.10.25.10		540	571	2.4E-9
c105627_g1_i4:472:4114:1:+	1214	SUPERFAMILY	SSF49785		28	168	2.89E-36	IPR008979	Galactose-binding domain-like
c105627_g1_i4:472:4114:1:+	1214	SMART	SM00282	Laminin G domain	193	323	3.1E-31	IPR001791	Laminin G domain
c105627_g1_i4:472:4114:1:+	1214	Gene3D	G3DSA:2.60.120.200		985	1148	3.3E-24	IPR013320	Concanavalin A-like lectin/glucanase domain
c105627_g1_i4:472:4114:1:+	1214	SUPERFAMILY	SSF49899		352	534	3.76E-23	IPR013320	Concanavalin A-like lectin/glucanase domain
c105627_g1_i4:472:4114:1:+	1214	Pfam	PF02210	Laminin G domain	1025	1148	3.8E-13	IPR001791	Laminin G domain
c105627_g1_i4:472:4114:1:+	1214	SUPERFAMILY	SSF49899		792	955	4.51E-31	IPR013320	Concanavalin A-like lectin/glucanase domain
c105627_g1_i4:472:4114:1:+	1214	SUPERFAMILY	SSF49899		554	574	4.51E-31	IPR013320	Concanavalin A-like lectin/glucanase domain
c105627_g1_i4:472:4114:1:+	1214	Pfam	PF00754	F5/8 type C domain	39	163	4.7E-22	IPR000421	Coagulation factor 5/8 C-terminal type domain
c105627_g1_i4:472:4114:1:+	1214	SUPERFAMILY	SSF49899		963	1147	5.54E-24	IPR013320	Concanavalin A-like lectin/glucanase domain
c105627_g1_i4:472:4114:1:+	1214	SMART	SM00282	Laminin G domain	1017	1149	6.1E-17	IPR001791	Laminin G domain
c105627_g1_i4:472:4114:1:+	1214	Gene3D	G3DSA:2.60.120.260		25	166	6.5E-43	IPR008979	Galactose-binding domain-like
c105627_g1_i4:472:4114:1:+	1214	PANTHER	PTHR10127		3	781	6.6E-280
c105627_g1_i4:472:4114:1:+	1214	PANTHER	PTHR10127:SF556		3	781	6.6E-280
c105627_g1_i4:472:4114:1:+	1214	PANTHER	PTHR10127:SF556		1188	1207	6.6E-280
c105627_g1_i4:472:4114:1:+	1214	PANTHER	PTHR10127:SF556		938	996	6.6E-280
c105627_g1_i4:472:4114:1:+	1214	PANTHER	PTHR10127		1188	1207	6.6E-280
c105627_g1_i4:472:4114:1:+	1214	PANTHER	PTHR10127		938	996	6.6E-280
c105627_g1_i4:472:4114:1:+	1214	SMART	SM00282	Laminin G domain	376	506	7.2E-20	IPR001791	Laminin G domain
c105627_g1_i4:472:4114:1:+	1214	Gene3D	G3DSA:2.10.25.10		964	984	7.9E-9
c105627_g1_i4:472:4114:1:+	1214	SMART	SM00231	Coagulation factor 5/8 C-terminal domain, discoidin domain	27	166	8.2E-22	IPR000421	Coagulation factor 5/8 C-terminal type domain
c105627_g1_i4:472:4114:1:+	1214	Gene3D	G3DSA:2.60.120.200		350	539	8.2E-27	IPR013320	Concanavalin A-like lectin/glucanase domain
c106250_g1_i1:1:5055:1:+	1685	Pfam	PF00053	Laminin EGF-like (Domains III and V)	968	992	0.0014	IPR002049	EGF-like, laminin
c106250_g1_i1:1:5055:1:+	1685	Pfam	PF00053	Laminin EGF-like (Domains III and V)	1085	1127	0.0040	IPR002049	EGF-like, laminin
c106250_g1_i1:1:5055:1:+	1685	Pfam	PF00053	Laminin EGF-like (Domains III and V)	1336	1358	0.0057	IPR002049	EGF-like, laminin
c106250_g1_i1:1:5055:1:+	1685	Gene3D	G3DSA:2.10.25.10		1030	1079	1.0E-17
c106250_g1_i1:1:5055:1:+	1685	Gene3D	G3DSA:4.10.400.10		2	36	1.0E-9	IPR002172	Low-density lipoprotein (LDL) receptor class A repeat	GO:0005515
c106250_g1_i1:1:5055:1:+	1685	SUPERFAMILY	SSF57424		280	318	1.19E-9	IPR002172	Low-density lipoprotein (LDL) receptor class A repeat	GO:0005515
c106250_g1_i1:1:5055:1:+	1685	Gene3D	G3DSA:2.60.40.10		421	487	1.1E-11	IPR013783	Immunoglobulin-like fold
c106250_g1_i1:1:5055:1:+	1685	Gene3D	G3DSA:4.10.400.10		599	635	1.1E-12	IPR002172	Low-density lipoprotein (LDL) receptor class A repeat	GO:0005515
c106250_g1_i1:1:5055:1:+	1685	SMART	SM00192	Low-density lipoprotein receptor domain class A	374	412	1.1E-8	IPR002172	Low-density lipoprotein (LDL) receptor class A repeat	GO:0005515
c106250_g1_i1:1:5055:1:+	1685	Pfam	PF00057	Low-density lipoprotein receptor domain class A	516	551	1.1E-9	IPR002172	Low-density lipoprotein (LDL) receptor class A repeat	GO:0005515
c106250_g1_i1:1:5055:1:+	1685	SMART	SM00409	Immunoglobulin	423	501	1.1E-9	IPR003599	Immunoglobulin subtype
c106250_g1_i1:1:5055:1:+	1685	SUPERFAMILY	SSF57424		42	81	1.2E-10	IPR002172	Low-density lipoprotein (LDL) receptor class A repeat	GO:0005515
c106250_g1_i1:1:5055:1:+	1685	SMART	SM00192	Low-density lipoprotein receptor domain class A	159	196	1.2E-12	IPR002172	Low-density lipoprotein (LDL) receptor class A repeat	GO:0005515
c106250_g1_i1:1:5055:1:+	1685	SMART	SM00192	Low-density lipoprotein receptor domain class A	598	636	1.2E-12	IPR002172	Low-density lipoprotein (LDL) receptor class A repeat	GO:0005515
c106250_g1_i1:1:5055:1:+	1685	SMART	SM00281	Laminin B domain	1192	1322	1.2E-39	IPR018031	Laminin B, subgroup
c106250_g1_i1:1:5055:1:+	1685	Pfam	PF00057	Low-density lipoprotein receptor domain class A	374	410	1.2E-6	IPR002172	Low-density lipoprotein (LDL) receptor class A repeat	GO:0005515
c106250_g1_i1:1:5055:1:+	1685	Gene3D	G3DSA:4.10.400.10		374	412	1.3E-11	IPR002172	Low-density lipoprotein (LDL) receptor class A repeat	GO:0005515
c106250_g1_i1:1:5055:1:+	1685	Gene3D	G3DSA:4.10.400.10		282	318	1.3E-12	IPR002172	Low-density lipoprotein (LDL) receptor class A repeat	GO:0005515
c106250_g1_i1:1:5055:1:+	1685	Gene3D	G3DSA:2.10.25.10		1368	1415	1.4E-10
c106250_g1_i1:1:5055:1:+	1685	SUPERFAMILY	SSF57196		1032	1080	1.56E-6
c106250_g1_i1:1:5055:1:+	1685	PRINTS	PR00261	Low density lipoprotein (LDL) receptor signature	610	631	1.64134E-41	IPR002172	Low-density lipoprotein (LDL) receptor class A repeat	GO:0005515
c106250_g1_i1:1:5055:1:+	1685	PRINTS	PR00261	Low density lipoprotein (LDL) receptor signature	170	191	1.64134E-41	IPR002172	Low-density lipoprotein (LDL) receptor class A repeat	GO:0005515
c106250_g1_i1:1:5055:1:+	1685	PRINTS	PR00261	Low density lipoprotein (LDL) receptor signature	250	271	1.64134E-41	IPR002172	Low-density lipoprotein (LDL) receptor class A repeat	GO:0005515
c106250_g1_i1:1:5055:1:+	1685	PRINTS	PR00261	Low density lipoprotein (LDL) receptor signature	132	153	1.64134E-41	IPR002172	Low-density lipoprotein (LDL) receptor class A repeat	GO:0005515
c106250_g1_i1:1:5055:1:+	1685	PRINTS	PR00261	Low density lipoprotein (LDL) receptor signature	527	548	1.64134E-41	IPR002172	Low-density lipoprotein (LDL) receptor class A repeat	GO:0005515
c106250_g1_i1:1:5055:1:+	1685	PRINTS	PR00261	Low density lipoprotein (LDL) receptor signature	566	587	1.64134E-41	IPR002172	Low-density lipoprotein (LDL) receptor class A repeat	GO:0005515
c106250_g1_i1:1:5055:1:+	1685	Gene3D	G3DSA:4.10.400.10		514	551	1.6E-12	IPR002172	Low-density lipoprotein (LDL) receptor class A repeat	GO:0005515
c106250_g1_i1:1:5055:1:+	1685	SMART	SM00192	Low-density lipoprotein receptor domain class A	516	553	1.7E-10	IPR002172	Low-density lipoprotein (LDL) receptor class A repeat	GO:0005515
c106250_g1_i1:1:5055:1:+	1685	SMART	SM00192	Low-density lipoprotein receptor domain class A	317	354	1.7E-12	IPR002172	Low-density lipoprotein (LDL) receptor class A repeat	GO:0005515
c106250_g1_i1:1:5055:1:+	1685	Pfam	PF00057	Low-density lipoprotein receptor domain class A	239	274	1.7E-8	IPR002172	Low-density lipoprotein (LDL) receptor class A repeat	GO:0005515
c106250_g1_i1:1:5055:1:+	1685	SUPERFAMILY	SSF57424		556	592	1.83E-10	IPR002172	Low-density lipoprotein (LDL) receptor class A repeat	GO:0005515
c106250_g1_i1:1:5055:1:+	1685	Pfam	PF00053	Laminin EGF-like (Domains III and V)	1024	1078	1.8E-5	IPR002049	EGF-like, laminin
c106250_g1_i1:1:5055:1:+	1685	Pfam	PF13895	Immunoglobulin domain	423	490	1.9E-6
c106250_g1_i1:1:5055:1:+	1685	Pfam	PF07679	Immunoglobulin I-set domain	638	717	1.9E-9	IPR013098	Immunoglobulin I-set
c106250_g1_i1:1:5055:1:+	1685	SUPERFAMILY	SSF57424		598	637	2.09E-10	IPR002172	Low-density lipoprotein (LDL) receptor class A repeat	GO:0005515
c106250_g1_i1:1:5055:1:+	1685	SMART	SM00192	Low-density lipoprotein receptor domain class A	45	82	2.0E-12	IPR002172	Low-density lipoprotein (LDL) receptor class A repeat	GO:0005515
c106250_g1_i1:1:5055:1:+	1685	SUPERFAMILY	SSF57424		318	353	2.23E-9	IPR002172	Low-density lipoprotein (LDL) receptor class A repeat	GO:0005515
c106250_g1_i1:1:5055:1:+	1685	Pfam	PF00052	Laminin B (Domain IV)	832	967	2.2E-22	IPR000034	Laminin B type IV
c106250_g1_i1:1:5055:1:+	1685	Pfam	PF00057	Low-density lipoprotein receptor domain class A	318	352	2.2E-9	IPR002172	Low-density lipoprotein (LDL) receptor class A repeat	GO:0005515
c106250_g1_i1:1:5055:1:+	1685	SMART	SM00192	Low-density lipoprotein receptor domain class A	281	316	2.3E-8	IPR002172	Low-density lipoprotein (LDL) receptor class A repeat	GO:0005515
c106250_g1_i1:1:5055:1:+	1685	Pfam	PF00057	Low-density lipoprotein receptor domain class A	122	156	2.4E-10	IPR002172	Low-density lipoprotein (LDL) receptor class A repeat	GO:0005515
c106250_g1_i1:1:5055:1:+	1685	PANTHER	PTHR10574		731	1477	2.5E-166
c106250_g1_i1:1:5055:1:+	1685	PANTHER	PTHR10574		1637	1658	2.5E-166
c106250_g1_i1:1:5055:1:+	1685	PANTHER	PTHR10574:SF252		1637	1658	2.5E-166
c106250_g1_i1:1:5055:1:+	1685	PANTHER	PTHR10574:SF252		731	1477	2.5E-166
c106250_g1_i1:1:5055:1:+	1685	Pfam	PF00052	Laminin B (Domain IV)	1542	1681	2.5E-20	IPR000034	Laminin B type IV
c106250_g1_i1:1:5055:1:+	1685	SMART	SM00180	Laminin-type epidermal growth factor-like domai	1426	1472	2.5E-7	IPR002049	EGF-like, laminin
c106250_g1_i1:1:5055:1:+	1685	SUPERFAMILY	SSF57424		200	235	2.62E-6	IPR002172	Low-density lipoprotein (LDL) receptor class A repeat	GO:0005515
c106250_g1_i1:1:5055:1:+	1685	SUPERFAMILY	SSF57196		1370	1415	2.65E-7
c106250_g1_i1:1:5055:1:+	1685	Pfam	PF00057	Low-density lipoprotein receptor domain class A	281	316	2.6E-10	IPR002172	Low-density lipoprotein (LDL) receptor class A repeat	GO:0005515
c106250_g1_i1:1:5055:1:+	1685	SMART	SM00192	Low-density lipoprotein receptor domain class A	555	592	2.6E-15	IPR002172	Low-density lipoprotein (LDL) receptor class A repeat	GO:0005515
c106250_g1_i1:1:5055:1:+	1685	Gene3D	G3DSA:2.60.40.10		636	728	2.7E-23	IPR013783	Immunoglobulin-like fold
c106250_g1_i1:1:5055:1:+	1685	SMART	SM00180	Laminin-type epidermal growth factor-like domai	1370	1415	2.7E-5	IPR002049	EGF-like, laminin
c106250_g1_i1:1:5055:1:+	1685	SUPERFAMILY	SSF57424		2	38	2.88E-8	IPR002172	Low-density lipoprotein (LDL) receptor class A repeat	GO:0005515
c106250_g1_i1:1:5055:1:+	1685	SMART	SM00192	Low-density lipoprotein receptor domain class A	85	121	2.8E-4	IPR002172	Low-density lipoprotein (LDL) receptor class A repeat	GO:0005515
c106250_g1_i1:1:5055:1:+	1685	Pfam	PF00057	Low-density lipoprotein receptor domain class A	159	194	2.9E-10	IPR002172	Low-density lipoprotein (LDL) receptor class A repeat	GO:0005515
c106250_g1_i1:1:5055:1:+	1685	Pfam	PF00057	Low-density lipoprotein receptor domain class A	555	590	2.9E-12	IPR002172	Low-density lipoprotein (LDL) receptor class A repeat	GO:0005515
c106250_g1_i1:1:5055:1:+	1685	Gene3D	G3DSA:4.10.400.10		43	80	2.9E-12	IPR002172	Low-density lipoprotein (LDL) receptor class A repeat	GO:0005515
c106250_g1_i1:1:5055:1:+	1685	Pfam	PF00053	Laminin EGF-like (Domains III and V)	1370	1411	3.1E-5	IPR002049	EGF-like, laminin
c106250_g1_i1:1:5055:1:+	1685	Gene3D	G3DSA:4.10.400.10		200	240	3.1E-9	IPR002172	Low-density lipoprotein (LDL) receptor class A repeat	GO:0005515
c106250_g1_i1:1:5055:1:+	1685	Gene3D	G3DSA:2.10.25.10		1425	1477	3.2E-10
c106250_g1_i1:1:5055:1:+	1685	Pfam	PF00057	Low-density lipoprotein receptor domain class A	200	235	3.4E-7	IPR002172	Low-density lipoprotein (LDL) receptor class A repeat	GO:0005515
c106250_g1_i1:1:5055:1:+	1685	Gene3D	G3DSA:4.10.400.10		159	198	3.7E-12	IPR002172	Low-density lipoprotein (LDL) receptor class A repeat	GO:0005515
c106250_g1_i1:1:5055:1:+	1685	Gene3D	G3DSA:4.10.400.10		241	275	3.8E-11	IPR002172	Low-density lipoprotein (LDL) receptor class A repeat	GO:0005515
c106250_g1_i1:1:5055:1:+	1685	SUPERFAMILY	SSF57424		84	119	4.06E-5	IPR002172	Low-density lipoprotein (LDL) receptor class A repeat	GO:0005515
c106250_g1_i1:1:5055:1:+	1685	Pfam	PF00057	Low-density lipoprotein receptor domain class A	2	36	4.0E-7	IPR002172	Low-density lipoprotein (LDL) receptor class A repeat	GO:0005515
c106250_g1_i1:1:5055:1:+	1685	Gene3D	G3DSA:4.10.400.10		122	157	4.1E-12	IPR002172	Low-density lipoprotein (LDL) receptor class A repeat	GO:0005515
c106250_g1_i1:1:5055:1:+	1685	SMART	SM00281	Laminin B domain	827	955	4.1E-24	IPR018031	Laminin B, subgroup
c106250_g1_i1:1:5055:1:+	1685	Pfam	PF00057	Low-density lipoprotein receptor domain class A	599	634	4.2E-10	IPR002172	Low-density lipoprotein (LDL) receptor class A repeat	GO:0005515
c106250_g1_i1:1:5055:1:+	1685	SUPERFAMILY	SSF57424		158	195	4.32E-10	IPR002172	Low-density lipoprotein (LDL) receptor class A repeat	GO:0005515
c106250_g1_i1:1:5055:1:+	1685	SUPERFAMILY	SSF57424		371	410	4.45E-9	IPR002172	Low-density lipoprotein (LDL) receptor class A repeat	GO:0005515
c106250_g1_i1:1:5055:1:+	1685	SMART	SM00408	Immunoglobulin C-2 Type	429	491	4.5E-7	IPR003598	Immunoglobulin subtype 2
c106250_g1_i1:1:5055:1:+	1685	SUPERFAMILY	SSF48726		421	505	4.62E-12
c106250_g1_i1:1:5055:1:+	1685	SMART	SM00192	Low-density lipoprotein receptor domain class A	239	276	4.6E-11	IPR002172	Low-density lipoprotein (LDL) receptor class A repeat	GO:0005515
c106250_g1_i1:1:5055:1:+	1685	SUPERFAMILY	SSF48726		636	718	4.91E-14
c106250_g1_i1:1:5055:1:+	1685	Gene3D	G3DSA:4.10.400.10		319	353	5.1E-13	IPR002172	Low-density lipoprotein (LDL) receptor class A repeat	GO:0005515
c106250_g1_i1:1:5055:1:+	1685	SMART	SM00180	Laminin-type epidermal growth factor-like domai	1024	1078	5.1E-5	IPR002049	EGF-like, laminin
c106250_g1_i1:1:5055:1:+	1685	Pfam	PF00057	Low-density lipoprotein receptor domain class A	44	80	5.2E-10	IPR002172	Low-density lipoprotein (LDL) receptor class A repeat	GO:0005515
c106250_g1_i1:1:5055:1:+	1685	Gene3D	G3DSA:2.10.25.10		1336	1356	5.2E-5
c106250_g1_i1:1:5055:1:+	1685	SMART	SM00408	Immunoglobulin C-2 Type	650	715	5.7E-6	IPR003598	Immunoglobulin subtype 2
c106250_g1_i1:1:5055:1:+	1685	SMART	SM00409	Immunoglobulin	644	728	6.0E-4	IPR003599	Immunoglobulin subtype
c106250_g1_i1:1:5055:1:+	1685	SMART	SM00192	Low-density lipoprotein receptor domain class A	1	38	6.3E-8	IPR002172	Low-density lipoprotein (LDL) receptor class A repeat	GO:0005515
c106250_g1_i1:1:5055:1:+	1685	Gene3D	G3DSA:4.10.400.10		552	590	6.5E-15	IPR002172	Low-density lipoprotein (LDL) receptor class A repeat	GO:0005515
c106250_g1_i1:1:5055:1:+	1685	SMART	SM00281	Laminin B domain	1537	1668	6.5E-25	IPR018031	Laminin B, subgroup
c106250_g1_i1:1:5055:1:+	1685	Pfam	PF00053	Laminin EGF-like (Domains III and V)	1426	1472	7.4E-7	IPR002049	EGF-like, laminin
c106250_g1_i1:1:5055:1:+	1685	Gene3D	G3DSA:4.10.400.10		85	119	7.6E-6	IPR002172	Low-density lipoprotein (LDL) receptor class A repeat	GO:0005515
c106250_g1_i1:1:5055:1:+	1685	SUPERFAMILY	SSF57424		121	157	8.77E-10	IPR002172	Low-density lipoprotein (LDL) receptor class A repeat	GO:0005515
c106250_g1_i1:1:5055:1:+	1685	SMART	SM00192	Low-density lipoprotein receptor domain class A	122	158	8.7E-10	IPR002172	Low-density lipoprotein (LDL) receptor class A repeat	GO:0005515
c106250_g1_i1:1:5055:1:+	1685	Pfam	PF00052	Laminin B (Domain IV)	1197	1335	8.8E-28	IPR000034	Laminin B type IV
c106250_g1_i1:1:5055:1:+	1685	SMART	SM00192	Low-density lipoprotein receptor domain class A	201	237	8.8E-9	IPR002172	Low-density lipoprotein (LDL) receptor class A repeat	GO:0005515
c106250_g1_i1:1:5055:1:+	1685	SUPERFAMILY	SSF57424		235	275	9.03E-9	IPR002172	Low-density lipoprotein (LDL) receptor class A repeat	GO:0005515
c106250_g1_i1:1:5055:1:+	1685	SUPERFAMILY	SSF57424		513	551	9.29E-10	IPR002172	Low-density lipoprotein (LDL) receptor class A repeat	GO:0005515
c106250_g1_i1:1:5055:1:+	1685	Gene3D	G3DSA:2.10.25.10		969	988	9.9E-7
c106250_g1_i1:7412:10750:2:+	1113	SMART	SM00179	Calcium-binding EGF-like domain	589	624	0.0054	IPR001881	EGF-like calcium-binding domain	GO:0005509
c106250_g1_i1:7412:10750:2:+	1113	SMART	SM00408	Immunoglobulin C-2 Type	26	87	1.0E-7	IPR003598	Immunoglobulin subtype 2
c106250_g1_i1:7412:10750:2:+	1113	Pfam	PF00008	EGF-like domain	836	867	1.1E-4	IPR000742	Epidermal growth factor-like domain	GO:0005515
c106250_g1_i1:7412:10750:2:+	1113	SUPERFAMILY	SSF57196		834	876	1.1E-8
c106250_g1_i1:7412:10750:2:+	1113	SUPERFAMILY	SSF48726		196	283	1.35E-10
c106250_g1_i1:7412:10750:2:+	1113	SMART	SM00409	Immunoglobulin	20	98	1.3E-11	IPR003599	Immunoglobulin subtype
c106250_g1_i1:7412:10750:2:+	1113	Gene3D	G3DSA:2.60.120.200		899	1097	1.3E-43	IPR013320	Concanavalin A-like lectin/glucanase domain
c106250_g1_i1:7412:10750:2:+	1113	SMART	SM00409	Immunoglobulin	206	283	1.3E-7	IPR003599	Immunoglobulin subtype
c106250_g1_i1:7412:10750:2:+	1113	SUPERFAMILY	SSF49899		349	557	1.58E-34	IPR013320	Concanavalin A-like lectin/glucanase domain
c106250_g1_i1:7412:10750:2:+	1113	Pfam	PF00047	Immunoglobulin domain	214	267	1.7E-4	IPR013151	Immunoglobulin
c106250_g1_i1:7412:10750:2:+	1113	SMART	SM00408	Immunoglobulin C-2 Type	212	272	1.8E-6	IPR003598	Immunoglobulin subtype 2
c106250_g1_i1:7412:10750:2:+	1113	SMART	SM00181	Epidermal growth factor-like domain.	874	908	2.0E-5	IPR000742	Epidermal growth factor-like domain	GO:0005515
c106250_g1_i1:7412:10750:2:+	1113	SUPERFAMILY	SSF49899		605	804	2.15E-35	IPR013320	Concanavalin A-like lectin/glucanase domain
c106250_g1_i1:7412:10750:2:+	1113	Pfam	PF00008	EGF-like domain	552	584	2.3E-5	IPR000742	Epidermal growth factor-like domain	GO:0005515
c106250_g1_i1:7412:10750:2:+	1113	Gene3D	G3DSA:2.10.25.10		565	614	2.3E-8
c106250_g1_i1:7412:10750:2:+	1113	Gene3D	G3DSA:2.60.40.10		4	100	2.4E-18	IPR013783	Immunoglobulin-like fold
c106250_g1_i1:7412:10750:2:+	1113	Pfam	PF07679	Immunoglobulin I-set domain	14	97	3.0E-10	IPR013098	Immunoglobulin I-set
c106250_g1_i1:7412:10750:2:+	1113	SMART	SM00181	Epidermal growth factor-like domain.	592	624	3.0E-4	IPR000742	Epidermal growth factor-like domain	GO:0005515
c106250_g1_i1:7412:10750:2:+	1113	SMART	SM00408	Immunoglobulin C-2 Type	116	178	3.1E-7	IPR003598	Immunoglobulin subtype 2
c106250_g1_i1:7412:10750:2:+	1113	SUPERFAMILY	SSF57196		546	587	3.21E-7
c106250_g1_i1:7412:10750:2:+	1113	SMART	SM00282	Laminin G domain	649	786	3.3E-27	IPR001791	Laminin G domain
c106250_g1_i1:7412:10750:2:+	1113	Gene3D	G3DSA:2.10.25.10		841	866	3.4E-11
c106250_g1_i1:7412:10750:2:+	1113	Gene3D	G3DSA:2.60.40.10		296	371	3.4E-12	IPR013783	Immunoglobulin-like fold
c106250_g1_i1:7412:10750:2:+	1113	Pfam	PF02210	Laminin G domain	948	1075	3.5E-24	IPR001791	Laminin G domain
c106250_g1_i1:7412:10750:2:+	1113	SUPERFAMILY	SSF48726		10	98	3.61E-17
c106250_g1_i1:7412:10750:2:+	1113	SMART	SM00409	Immunoglobulin	110	189	3.6E-11	IPR003599	Immunoglobulin subtype
c106250_g1_i1:7412:10750:2:+	1113	Pfam	PF02210	Laminin G domain	660	785	4.0E-24	IPR001791	Laminin G domain
c106250_g1_i1:7412:10750:2:+	1113	SUPERFAMILY	SSF49899		895	1095	4.12E-34	IPR013320	Concanavalin A-like lectin/glucanase domain
c106250_g1_i1:7412:10750:2:+	1113	SMART	SM00282	Laminin G domain	939	1078	4.2E-29	IPR001791	Laminin G domain
c106250_g1_i1:7412:10750:2:+	1113	Gene3D	G3DSA:2.60.40.10		213	284	4.3E-11	IPR013783	Immunoglobulin-like fold
c106250_g1_i1:7412:10750:2:+	1113	Pfam	PF02210	Laminin G domain	403	530	4.3E-27	IPR001791	Laminin G domain
c106250_g1_i1:7412:10750:2:+	1113	PANTHER	PTHR10574		4	804	4.5E-235
c106250_g1_i1:7412:10750:2:+	1113	PANTHER	PTHR10574		833	914	4.5E-235
c106250_g1_i1:7412:10750:2:+	1113	PANTHER	PTHR10574		938	1100	4.5E-235
c106250_g1_i1:7412:10750:2:+	1113	PANTHER	PTHR10574:SF252		4	804	4.5E-235
c106250_g1_i1:7412:10750:2:+	1113	PANTHER	PTHR10574:SF252		938	1100	4.5E-235
c106250_g1_i1:7412:10750:2:+	1113	PANTHER	PTHR10574:SF252		833	914	4.5E-235
c106250_g1_i1:7412:10750:2:+	1113	Gene3D	G3DSA:2.60.120.200		374	564	4.6E-49	IPR013320	Concanavalin A-like lectin/glucanase domain
c106250_g1_i1:7412:10750:2:+	1113	SMART	SM00409	Immunoglobulin	293	371	4.6E-8	IPR003599	Immunoglobulin subtype
c106250_g1_i1:7412:10750:2:+	1113	Gene3D	G3DSA:2.60.40.10		104	212	5.4E-15	IPR013783	Immunoglobulin-like fold
c106250_g1_i1:7412:10750:2:+	1113	SUPERFAMILY	SSF48726		294	370	5.73E-13
c106250_g1_i1:7412:10750:2:+	1113	SMART	SM00181	Epidermal growth factor-like domain.	835	869	5.8E-5	IPR000742	Epidermal growth factor-like domain	GO:0005515
c106250_g1_i1:7412:10750:2:+	1113	SUPERFAMILY	SSF48726		104	188	6.17E-15
c106250_g1_i1:7412:10750:2:+	1113	SMART	SM00282	Laminin G domain	395	532	6.4E-32	IPR001791	Laminin G domain
c106250_g1_i1:7412:10750:2:+	1113	SMART	SM00179	Calcium-binding EGF-like domain	871	908	7.0E-4	IPR001881	EGF-like calcium-binding domain	GO:0005509
c106250_g1_i1:7412:10750:2:+	1113	Pfam	PF13895	Immunoglobulin domain	297	364	7.0E-9
c106250_g1_i1:7412:10750:2:+	1113	SMART	SM00408	Immunoglobulin C-2 Type	299	360	7.1E-10	IPR003598	Immunoglobulin subtype 2
c106250_g1_i1:7412:10750:2:+	1113	SMART	SM00181	Epidermal growth factor-like domain.	551	586	7.4E-4	IPR000742	Epidermal growth factor-like domain	GO:0005515
c106250_g1_i1:7412:10750:2:+	1113	Gene3D	G3DSA:2.10.25.10		867	898	7.7E-13
c106250_g1_i1:7412:10750:2:+	1113	Pfam	PF13895	Immunoglobulin domain	103	188	7.9E-10
c106250_g1_i1:7412:10750:2:+	1113	Gene3D	G3DSA:2.60.120.200		615	790	8.7E-50	IPR013320	Concanavalin A-like lectin/glucanase domain
c106250_g1_i1:7412:10750:2:+	1113	Gene3D	G3DSA:2.60.120.200		829	840	8.7E-50	IPR013320	Concanavalin A-like lectin/glucanase domain
c96083_g7_i2:136:1071:1:+	312	SMART	SM00181	Epidermal growth factor-like domain.	236	274	0.0077	IPR000742	Epidermal growth factor-like domain	GO:0005515
c96083_g7_i2:136:1071:1:+	312	Gene3D	G3DSA:2.10.25.10		190	226	1.1E-11
c96083_g7_i2:136:1071:1:+	312	Gene3D	G3DSA:2.40.155.10		118	149	1.1E-13	IPR023413	Green fluorescent protein-like
c96083_g7_i2:136:1071:1:+	312	Pfam	PF07645	Calcium-binding EGF domain	148	190	1.1E-4	IPR001881	EGF-like calcium-binding domain	GO:0005509
c96083_g7_i2:136:1071:1:+	312	Pfam	PF07645	Calcium-binding EGF domain	275	307	1.1E-9	IPR001881	EGF-like calcium-binding domain	GO:0005509
c96083_g7_i2:136:1071:1:+	312	SMART	SM00179	Calcium-binding EGF-like domain	192	232	1.3E-9	IPR001881	EGF-like calcium-binding domain	GO:0005509
c96083_g7_i2:136:1071:1:+	312	SMART	SM00179	Calcium-binding EGF-like domain	109	147	1.5E-8	IPR001881	EGF-like calcium-binding domain	GO:0005509
c96083_g7_i2:136:1071:1:+	312	PANTHER	PTHR24034		93	309	1.9E-57
c96083_g7_i2:136:1071:1:+	312	SMART	SM00181	Epidermal growth factor-like domain.	195	232	2.2E-4	IPR000742	Epidermal growth factor-like domain	GO:0005515
c96083_g7_i2:136:1071:1:+	312	SMART	SM00179	Calcium-binding EGF-like domain	148	191	2.5E-4	IPR001881	EGF-like calcium-binding domain	GO:0005509
c96083_g7_i2:136:1071:1:+	312	Pfam	PF07645	Calcium-binding EGF domain	233	271	2.8E-5	IPR001881	EGF-like calcium-binding domain	GO:0005509
c96083_g7_i2:136:1071:1:+	312	SMART	SM00179	Calcium-binding EGF-like domain	233	274	3.7E-4	IPR001881	EGF-like calcium-binding domain	GO:0005509
c96083_g7_i2:136:1071:1:+	312	Pfam	PF07645	Calcium-binding EGF domain	192	224	4.2E-8	IPR001881	EGF-like calcium-binding domain	GO:0005509
c96083_g7_i2:136:1071:1:+	312	Gene3D	G3DSA:2.10.25.10		231	274	5.5E-10
c96083_g7_i2:136:1071:1:+	312	Gene3D	G3DSA:2.10.25.10		150	186	6.0E-8
c96083_g7_i2:136:1071:1:+	312	SUPERFAMILY	SSF57184		96	237	6.12E-12	IPR009030	Insulin-like growth factor binding protein, N-terminal
c96083_g7_i2:136:1071:1:+	312	SMART	SM00181	Epidermal growth factor-like domain.	112	147	6.1E-4	IPR000742	Epidermal growth factor-like domain	GO:0005515
c96083_g7_i2:136:1071:1:+	312	Gene3D	G3DSA:2.10.25.10		275	310	9.1E-12
c96083_g7_i2:136:1071:1:+	312	SUPERFAMILY	SSF57184		196	309	9.1E-14	IPR009030	Insulin-like growth factor binding protein, N-terminal
c96083_g7_i2:136:1071:1:+	312	Pfam	PF12947	EGF domain	117	146	9.3E-9	IPR024731	EGF domain, merozoite surface protein 1-like
c96083_g7_i2:136:1071:1:+	312	SMART	SM00179	Calcium-binding EGF-like domain	275	312	9.7E-7	IPR001881	EGF-like calcium-binding domain	GO:0005509
c99307_g2_i1:1:1340:3:+	446	SMART	SM00215	von Willebrand factor (vWF) type C domain	74	129	0.0011	IPR006552	VWC out
c99307_g2_i1:1:1340:3:+	446	SMART	SM00832		332	406	1.5E-14	IPR014853	Uncharacterised domain, cysteine-rich
c99307_g2_i1:1:1340:3:+	446	Pfam	PF00094	von Willebrand factor type D domain	139	289	1.5E-34	IPR001846	von Willebrand factor, type D domain
c99307_g2_i1:1:1340:3:+	446	Gene3D	G3DSA:2.10.70.10		73	105	1.6E-6
c99307_g2_i1:1:1340:3:+	446	SMART	SM00216	von Willebrand factor (vWF) type D domain	130	289	2.3E-40	IPR001846	von Willebrand factor, type D domain
c99307_g2_i1:1:1340:3:+	446	Pfam	PF08742	C8 domain	334	405	2.4E-17	IPR014853	Uncharacterised domain, cysteine-rich
c99307_g2_i1:1:1340:3:+	446	SMART	SM00214	von Willebrand factor (vWF) type C domain	8	64	2.5E-4	IPR001007	von Willebrand factor, type C	GO:0005515
c99307_g2_i1:1:1340:3:+	446	Pfam	PF00093	von Willebrand factor type C domain	8	64	2.7E-7	IPR001007	von Willebrand factor, type C	GO:0005515
c99307_g2_i1:1:1340:3:+	446	SUPERFAMILY	SSF57603		5	65	3.45E-10
c99307_g2_i1:1:1340:3:+	446	PANTHER	PTHR11339		4	104	3.4E-97
c99307_g2_i1:1:1340:3:+	446	PANTHER	PTHR11339		125	405	3.4E-97
c99307_g2_i1:1:1340:3:+	446	Pfam	PF00093	von Willebrand factor type C domain	74	132	4.9E-9	IPR001007	von Willebrand factor, type C	GO:0005515
c99307_g2_i1:1:1340:3:+	446	SUPERFAMILY	SSF57603		72	134	6.8E-12
c99307_g2_i1:1:1340:3:+	446	SMART	SM00214	von Willebrand factor (vWF) type C domain	74	132	7.5E-8	IPR001007	von Willebrand factor, type C	GO:0005515
CL1282Contig1:1241:4158:2:+	972	Gene3D	G3DSA:2.60.120.200		46	205	1.0E-40	IPR013320	Concanavalin A-like lectin/glucanase domain
CL1282Contig1:1241:4158:2:+	972	SUPERFAMILY	SSF49899		39	204	1.12E-35	IPR013320	Concanavalin A-like lectin/glucanase domain
CL1282Contig1:1241:4158:2:+	972	Pfam	PF02210	Laminin G domain	696	815	1.3E-24	IPR001791	Laminin G domain
CL1282Contig1:1241:4158:2:+	972	SMART	SM00282	Laminin G domain	688	815	1.6E-28	IPR001791	Laminin G domain
CL1282Contig1:1241:4158:2:+	972	Gene3D	G3DSA:2.10.25.10		419	450	1.9E-9
CL1282Contig1:1241:4158:2:+	972	Pfam	PF02210	Laminin G domain	904	970	2.5E-5	IPR001791	Laminin G domain
CL1282Contig1:1241:4158:2:+	972	SUPERFAMILY	SSF49899		231	413	2.67E-23	IPR013320	Concanavalin A-like lectin/glucanase domain
CL1282Contig1:1241:4158:2:+	972	PANTHER	PTHR10127		817	892	2.7E-262
CL1282Contig1:1241:4158:2:+	972	PANTHER	PTHR10127		1	660	2.7E-262
CL1282Contig1:1241:4158:2:+	972	PANTHER	PTHR10127:SF556		817	892	2.7E-262
CL1282Contig1:1241:4158:2:+	972	PANTHER	PTHR10127:SF556		1	660	2.7E-262
CL1282Contig1:1241:4158:2:+	972	SUPERFAMILY	SSF49899		671	834	2.8E-31	IPR013320	Concanavalin A-like lectin/glucanase domain
CL1282Contig1:1241:4158:2:+	972	SUPERFAMILY	SSF49899		433	453	2.8E-31	IPR013320	Concanavalin A-like lectin/glucanase domain
CL1282Contig1:1241:4158:2:+	972	SMART	SM00282	Laminin G domain	72	202	3.1E-31	IPR001791	Laminin G domain
CL1282Contig1:1241:4158:2:+	972	Gene3D	G3DSA:2.60.120.200		670	842	3.6E-37	IPR013320	Concanavalin A-like lectin/glucanase domain
CL1282Contig1:1241:4158:2:+	972	Gene3D	G3DSA:2.60.120.200		864	969	3.7E-15	IPR013320	Concanavalin A-like lectin/glucanase domain
CL1282Contig1:1241:4158:2:+	972	SUPERFAMILY	SSF49785		2	47	5.48E-13	IPR008979	Galactose-binding domain-like
CL1282Contig1:1241:4158:2:+	972	Gene3D	G3DSA:2.60.120.200		229	418	5.8E-27	IPR013320	Concanavalin A-like lectin/glucanase domain
CL1282Contig1:1241:4158:2:+	972	Gene3D	G3DSA:2.10.25.10		843	863	6.1E-9
CL1282Contig1:1241:4158:2:+	972	SMART	SM00282	Laminin G domain	255	385	7.2E-20	IPR001791	Laminin G domain
CL1282Contig1:1241:4158:2:+	972	SUPERFAMILY	SSF49899		842	969	7.52E-14	IPR013320	Concanavalin A-like lectin/glucanase domain
CL1282Contig1:1241:4158:2:+	972	Pfam	PF02210	Laminin G domain	263	384	7.9E-17	IPR001791	Laminin G domain
CL1282Contig1:1241:4158:2:+	972	Pfam	PF00008	EGF-like domain	414	442	7.9E-5	IPR000742	Epidermal growth factor-like domain	GO:0005515
CL1282Contig1:1241:4158:2:+	972	Gene3D	G3DSA:2.60.120.260		1	45	8.8E-16	IPR008979	Galactose-binding domain-like
CL1282Contig1:1241:4158:2:+	972	Pfam	PF02210	Laminin G domain	80	201	9.0E-26	IPR001791	Laminin G domain
CL1282Contig1:340:723:1:+	128	PANTHER	PTHR24543		34	103	1.1E-15
CL1282Contig1:340:723:1:+	128	Gene3D	G3DSA:2.60.120.260		36	105	1.1E-17	IPR008979	Galactose-binding domain-like
CL1282Contig1:340:723:1:+	128	SUPERFAMILY	SSF49785		37	101	2.21E-16	IPR008979	Galactose-binding domain-like
CL1282Contig1:340:723:1:+	128	Pfam	PF00754	F5/8 type C domain	29	108	2.7E-12	IPR000421	Coagulation factor 5/8 C-terminal type domain
CL1282Contig1:734:1084:2:+	117	PANTHER	PTHR10127		27	90	1.9E-17
CL1282Contig1:734:1084:2:+	117	PANTHER	PTHR10127:SF556		27	90	1.9E-17
CL1282Contig1:734:1084:2:+	117	Gene3D	G3DSA:2.60.120.260		27	93	3.6E-15	IPR008979	Galactose-binding domain-like
CL1282Contig1:734:1084:2:+	117	Pfam	PF00754	F5/8 type C domain	17	91	4.5E-14	IPR000421	Coagulation factor 5/8 C-terminal type domain
CL1282Contig1:734:1084:2:+	117	SUPERFAMILY	SSF49785		27	90	9.92E-15	IPR008979	Galactose-binding domain-like
CL1672Contig1:1:990:1:+	330	SUPERFAMILY	SSF57196		213	251	1.01E-7
CL1672Contig1:1:990:1:+	330	Pfam	PF00054	Laminin G domain	40	171	1.3E-31	IPR001791	Laminin G domain
CL1672Contig1:1:990:1:+	330	SMART	SM00041	C-terminal cystine knot-like domain (CTCK)	260	329	1.4E-17	IPR006207	Cystine knot, C-terminal
CL1672Contig1:1:990:1:+	330	Gene3D	G3DSA:2.10.25.10		220	250	3.4E-10
CL1672Contig1:1:990:1:+	330	PANTHER	PTHR24373:SF110		1	151	4.2E-85
CL1672Contig1:1:990:1:+	330	PANTHER	PTHR24373		1	151	4.2E-85
CL1672Contig1:1:990:1:+	330	Gene3D	G3DSA:2.60.120.200		210	219	5.3E-42	IPR013320	Concanavalin A-like lectin/glucanase domain
CL1672Contig1:1:990:1:+	330	Gene3D	G3DSA:2.60.120.200		1	178	5.3E-42	IPR013320	Concanavalin A-like lectin/glucanase domain
CL1672Contig1:1:990:1:+	330	SMART	SM00181	Epidermal growth factor-like domain.	215	249	5.6E-5	IPR000742	Epidermal growth factor-like domain	GO:0005515
CL1672Contig1:1:990:1:+	330	SMART	SM00282	Laminin G domain	32	168	6.0E-31	IPR001791	Laminin G domain
CL1672Contig1:1:990:1:+	330	SUPERFAMILY	SSF49899		1	185	8.87E-39	IPR013320	Concanavalin A-like lectin/glucanase domain
CL1672Contig1:1:990:1:+	330	Pfam	PF00008	EGF-like domain	216	247	8.9E-7	IPR000742	Epidermal growth factor-like domain	GO:0005515
Toll pathay
c100333_g1_i1:1:583:2:+	194	SMART	SM00255	Toll - interleukin 1 - resistance	49	183	1.0E-35	IPR000157	Toll/interleukin-1 receptor homology (TIR) domain	GO:0005515|GO:0007165
c100333_g1_i1:1:583:2:+	194	Pfam	PF01582	TIR domain	52	176	2.2E-30	IPR000157	Toll/interleukin-1 receptor homology (TIR) domain	GO:0005515|GO:0007165
c100333_g1_i1:1:583:2:+	194	SUPERFAMILY	SSF52200		43	184	3.27E-42	IPR000157	Toll/interleukin-1 receptor homology (TIR) domain	GO:0005515|GO:0007165
c100333_g1_i1:1:583:2:+	194	Gene3D	G3DSA:3.40.50.10140		45	181	3.6E-51	IPR000157	Toll/interleukin-1 receptor homology (TIR) domain	GO:0005515|GO:0007165
c100524_g1_i1:206:3190:2:+	995	SUPERFAMILY	SSF52200		788	936	1.83E-41	IPR000157	Toll/interleukin-1 receptor homology (TIR) domain	GO:0005515|GO:0007165
c100524_g1_i1:206:3190:2:+	995	SMART	SM00255	Toll - interleukin 1 - resistance	797	934	3.7E-34	IPR000157	Toll/interleukin-1 receptor homology (TIR) domain	GO:0005515|GO:0007165
c100524_g1_i1:206:3190:2:+	995	Gene3D	G3DSA:3.40.50.10140		793	932	4.7E-46	IPR000157	Toll/interleukin-1 receptor homology (TIR) domain	GO:0005515|GO:0007165
c100524_g1_i1:206:3190:2:+	995	Pfam	PF01582	TIR domain	800	930	9.2E-28	IPR000157	Toll/interleukin-1 receptor homology (TIR) domain	GO:0005515|GO:0007165
c101307_g1_i1:1:1455:1:+	485	SMART	SM00255	Toll - interleukin 1 - resistance	327	475	1.3E-21	IPR000157	Toll/interleukin-1 receptor homology (TIR) domain	GO:0005515|GO:0007165
c101307_g1_i1:1:1455:1:+	485	SUPERFAMILY	SSF52200		323	476	1.7E-35	IPR000157	Toll/interleukin-1 receptor homology (TIR) domain	GO:0005515|GO:0007165
c101307_g1_i1:1:1455:1:+	485	Pfam	PF01582	TIR domain	330	470	1.8E-23	IPR000157	Toll/interleukin-1 receptor homology (TIR) domain	GO:0005515|GO:0007165
c101307_g1_i1:1:1455:1:+	485	Gene3D	G3DSA:3.40.50.10140		325	472	5.7E-42	IPR000157	Toll/interleukin-1 receptor homology (TIR) domain	GO:0005515|GO:0007165
c103452_g1_i2:387:1562:3:+	392	SMART	SM00255	Toll - interleukin 1 - resistance	148	279	0.0017	IPR000157	Toll/interleukin-1 receptor homology (TIR) domain	GO:0005515|GO:0007165
c103452_g1_i2:387:1562:3:+	392	Gene3D	G3DSA:3.40.50.10140		148	277	2.5E-25	IPR000157	Toll/interleukin-1 receptor homology (TIR) domain	GO:0005515|GO:0007165
c103452_g1_i2:387:1562:3:+	392	Pfam	PF01582	TIR domain	151	244	3.7E-9	IPR000157	Toll/interleukin-1 receptor homology (TIR) domain	GO:0005515|GO:0007165
c103452_g1_i2:387:1562:3:+	392	SUPERFAMILY	SSF52200		148	276	5.1E-20	IPR000157	Toll/interleukin-1 receptor homology (TIR) domain	GO:0005515|GO:0007165
c104175_g3_i1:1:660:1:+	220	SUPERFAMILY	SSF52200		3	144	1.44E-44	IPR000157	Toll/interleukin-1 receptor homology (TIR) domain	GO:0005515|GO:0007165
c104175_g3_i1:1:660:1:+	220	SMART	SM00255	Toll - interleukin 1 - resistance	7	144	1.7E-35	IPR000157	Toll/interleukin-1 receptor homology (TIR) domain	GO:0005515|GO:0007165
c104175_g3_i1:1:660:1:+	220	Gene3D	G3DSA:3.40.50.10140		3	142	7.5E-49	IPR000157	Toll/interleukin-1 receptor homology (TIR) domain	GO:0005515|GO:0007165
c104175_g3_i1:1:660:1:+	220	Pfam	PF01582	TIR domain	10	140	7.6E-31	IPR000157	Toll/interleukin-1 receptor homology (TIR) domain	GO:0005515|GO:0007165
c104662_g2_i1:215:3079:2:+	955	Gene3D	G3DSA:3.40.50.10140		751	875	1.7E-10	IPR000157	Toll/interleukin-1 receptor homology (TIR) domain	GO:0005515|GO:0007165
c104662_g2_i1:215:3079:2:+	955	SMART	SM00255	Toll - interleukin 1 - resistance	753	894	2.7E-14	IPR000157	Toll/interleukin-1 receptor homology (TIR) domain	GO:0005515|GO:0007165
c104662_g2_i1:215:3079:2:+	955	Pfam	PF13676	TIR domain	756	868	2.8E-18	IPR000157	Toll/interleukin-1 receptor homology (TIR) domain	GO:0005515|GO:0007165
c104662_g2_i1:215:3079:2:+	955	SUPERFAMILY	SSF52200		749	889	6.54E-14	IPR000157	Toll/interleukin-1 receptor homology (TIR) domain	GO:0005515|GO:0007165
c105443_g2_i1:1:403:2:+	134	Gene3D	G3DSA:3.40.50.10140		1	66	2.4E-14	IPR000157	Toll/interleukin-1 receptor homology (TIR) domain	GO:0005515|GO:0007165
c105443_g2_i1:1:403:2:+	134	Pfam	PF01582	TIR domain	2	64	4.8E-6	IPR000157	Toll/interleukin-1 receptor homology (TIR) domain	GO:0005515|GO:0007165
c105443_g2_i1:1:403:2:+	134	SUPERFAMILY	SSF52200		1	67	6.93E-14	IPR000157	Toll/interleukin-1 receptor homology (TIR) domain	GO:0005515|GO:0007165
c109144_g1_i1:11:214:2:+	68	SUPERFAMILY	SSF52200		31	66	3.53E-10	IPR000157	Toll/interleukin-1 receptor homology (TIR) domain	GO:0005515|GO:0007165
c109144_g1_i1:11:214:2:+	68	Gene3D	G3DSA:3.40.50.10140		37	67	4.5E-9	IPR000157	Toll/interleukin-1 receptor homology (TIR) domain	GO:0005515|GO:0007165
c77215_g1_i1:1:344:3:+	114	SUPERFAMILY	SSF52200		59	106	1.44E-10	IPR000157	Toll/interleukin-1 receptor homology (TIR) domain	GO:0005515|GO:0007165
c77215_g1_i1:1:344:3:+	114	Gene3D	G3DSA:3.40.50.10140		63	106	2.9E-9	IPR000157	Toll/interleukin-1 receptor homology (TIR) domain	GO:0005515|GO:0007165
c96494_g2_i1:1:444:1:+	148	SUPERFAMILY	SSF52200		1	126	1.02E-22	IPR000157	Toll/interleukin-1 receptor homology (TIR) domain	GO:0005515|GO:0007165
c96494_g2_i1:1:444:1:+	148	Pfam	PF01582	TIR domain	1	124	2.0E-23	IPR000157	Toll/interleukin-1 receptor homology (TIR) domain	GO:0005515|GO:0007165
c96494_g2_i1:1:444:1:+	148	SMART	SM00255	Toll - interleukin 1 - resistance	2	128	6.6E-19	IPR000157	Toll/interleukin-1 receptor homology (TIR) domain	GO:0005515|GO:0007165
c96494_g2_i1:1:444:1:+	148	Gene3D	G3DSA:3.40.50.10140		2	127	7.2E-32	IPR000157	Toll/interleukin-1 receptor homology (TIR) domain	GO:0005515|GO:0007165
c97195_g1_i1:269:1696:2:+	476	SUPERFAMILY	SSF52200		296	440	1.22E-10	IPR000157	Toll/interleukin-1 receptor homology (TIR) domain	GO:0005515|GO:0007165
c97195_g1_i1:269:1696:2:+	476	Gene3D	G3DSA:3.40.50.10140		302	440	4.4E-13	IPR000157	Toll/interleukin-1 receptor homology (TIR) domain	GO:0005515|GO:0007165
CL4898Contig1:11:247:2:+	79	Gene3D	G3DSA:3.40.50.10140		16	66	1.9E-10	IPR000157	Toll/interleukin-1 receptor homology (TIR) domain	GO:0005515|GO:0007165
CL4898Contig1:11:247:2:+	79	Pfam	PF01582	TIR domain	15	48	3.9E-7	IPR000157	Toll/interleukin-1 receptor homology (TIR) domain	GO:0005515|GO:0007165
CL4898Contig1:11:247:2:+	79	SUPERFAMILY	SSF52200		16	67	6.15E-11	IPR000157	Toll/interleukin-1 receptor homology (TIR) domain	GO:0005515|GO:0007165
CL5065Contig1:801:3665:3:+	955	Gene3D	G3DSA:3.40.50.10140		751	875	1.7E-10	IPR000157	Toll/interleukin-1 receptor homology (TIR) domain	GO:0005515|GO:0007165
CL5065Contig1:801:3665:3:+	955	SMART	SM00255	Toll - interleukin 1 - resistance	753	894	2.7E-14	IPR000157	Toll/interleukin-1 receptor homology (TIR) domain	GO:0005515|GO:0007165
CL5065Contig1:801:3665:3:+	955	Pfam	PF13676	TIR domain	756	868	2.8E-18	IPR000157	Toll/interleukin-1 receptor homology (TIR) domain	GO:0005515|GO:0007165
CL5065Contig1:801:3665:3:+	955	SUPERFAMILY	SSF52200		749	889	6.54E-14	IPR000157	Toll/interleukin-1 receptor homology (TIR) domain	GO:0005515|GO:0007165
PRO PHENOLOXIDASE CASCADE
lysozyme
c100212_g3_i1:30:461:3:+	144	SMART	SM00263	Alpha-lactalbumin / lysozyme C	21	144	1.5E-33	IPR001916	Glycoside hydrolase, family 22
c100212_g3_i1:30:461:3:+	144	Pfam	PF00062	C-type lysozyme/alpha-lactalbumin family	21	143	2.0E-24	IPR001916	Glycoside hydrolase, family 22
c100212_g3_i1:30:461:3:+	144	SUPERFAMILY	SSF53955		20	143	2.23E-36	IPR023346	Lysozyme-like domain
c100212_g3_i1:30:461:3:+	144	PRINTS	PR00135	Lysozyme/alpha-lactalbumin superfamily signature	23	33	2.250077E-7	IPR001916	Glycoside hydrolase, family 22
c100212_g3_i1:30:461:3:+	144	PRINTS	PR00135	Lysozyme/alpha-lactalbumin superfamily signature	64	80	2.250077E-7	IPR001916	Glycoside hydrolase, family 22
c100212_g3_i1:30:461:3:+	144	PRINTS	PR00135	Lysozyme/alpha-lactalbumin superfamily signature	96	111	2.250077E-7	IPR001916	Glycoside hydrolase, family 22
c100212_g3_i1:30:461:3:+	144	PRINTS	PR00135	Lysozyme/alpha-lactalbumin superfamily signature	86	95	2.250077E-7	IPR001916	Glycoside hydrolase, family 22
c100212_g3_i1:30:461:3:+	144	Gene3D	G3DSA:1.10.530.10		18	139	3.0E-38
c100212_g3_i1:30:461:3:+	144	PANTHER	PTHR11407:SF4		1	143	8.8E-47
c100212_g3_i1:30:461:3:+	144	PANTHER	PTHR11407		1	143	8.8E-47
c100975_g1_i1:412:1680:1:+	423	SUPERFAMILY	SSF53955		72	351	1.55E-48	IPR023346	Lysozyme-like domain
c100975_g1_i1:412:1680:1:+	423	Pfam	PF00182	Chitinase class I	212	341	2.4E-29	IPR000726	Glycoside hydrolase, family 19, catalytic	GO:0004568|GO:0006032|GO:0016998	KEGG: 00520+3.2.1.14|MetaCyc: PWY-6902
c100975_g1_i1:412:1680:1:+	423	PANTHER	PTHR22595		72	346	2.4E-38
c100975_g1_i1:412:1680:1:+	423	Gene3D	G3DSA:1.10.530.10		221	356	7.8E-54
c100975_g1_i1:412:1680:1:+	423	Gene3D	G3DSA:1.10.530.10		72	139	7.8E-54
c100975_g1_i1:412:1680:1:+	423	Pfam	PF00182	Chitinase class I	76	141	8.8E-6	IPR000726	Glycoside hydrolase, family 19, catalytic	GO:0004568|GO:0006032|GO:0016998	KEGG: 00520+3.2.1.14|MetaCyc: PWY-6902
c101719_g1_i6:29:538:2:+	170	PANTHER	PTHR11195		41	145	5.2E-28	IPR008597	Destabilase	GO:0003796
c101719_g1_i6:29:538:2:+	170	PANTHER	PTHR11195:SF13		41	145	5.2E-28
c101719_g1_i6:29:538:2:+	170	Pfam	PF05497	Destabilase	43	155	9.1E-27	IPR008597	Destabilase	GO:0003796
c90364_g1_i1:87:542:3:+	152	Pfam	PF05497	Destabilase	25	142	1.4E-33	IPR008597	Destabilase	GO:0003796
c90364_g1_i1:87:542:3:+	152	PANTHER	PTHR11195		7	142	7.8E-42	IPR008597	Destabilase	GO:0003796
c98739_g1_i1:315:731:3:+	139	SUPERFAMILY	SSF53955		21	134	1.19E-32	IPR023346	Lysozyme-like domain
c98739_g1_i1:315:731:3:+	139	Pfam	PF00062	C-type lysozyme/alpha-lactalbumin family	21	133	1.4E-25	IPR001916	Glycoside hydrolase, family 22
c98739_g1_i1:315:731:3:+	139	Gene3D	G3DSA:1.10.530.10		19	133	1.6E-36
c98739_g1_i1:315:731:3:+	139	PRINTS	PR00135	Lysozyme/alpha-lactalbumin superfamily signature	88	97	2.191394E-13	IPR001916	Glycoside hydrolase, family 22
c98739_g1_i1:315:731:3:+	139	PRINTS	PR00135	Lysozyme/alpha-lactalbumin superfamily signature	67	83	2.191394E-13	IPR001916	Glycoside hydrolase, family 22
c98739_g1_i1:315:731:3:+	139	PRINTS	PR00135	Lysozyme/alpha-lactalbumin superfamily signature	98	113	2.191394E-13	IPR001916	Glycoside hydrolase, family 22
c98739_g1_i1:315:731:3:+	139	PRINTS	PR00135	Lysozyme/alpha-lactalbumin superfamily signature	40	49	2.191394E-13	IPR001916	Glycoside hydrolase, family 22
c98739_g1_i1:315:731:3:+	139	PRINTS	PR00135	Lysozyme/alpha-lactalbumin superfamily signature	23	33	2.191394E-13	IPR001916	Glycoside hydrolase, family 22
c98739_g1_i1:315:731:3:+	139	PRINTS	PR00135	Lysozyme/alpha-lactalbumin superfamily signature	117	128	2.191394E-13	IPR001916	Glycoside hydrolase, family 22
c98739_g1_i1:315:731:3:+	139	PANTHER	PTHR11407:SF24		1	134	2.5E-49
c98739_g1_i1:315:731:3:+	139	PANTHER	PTHR11407		1	134	2.5E-49
c98739_g1_i1:315:731:3:+	139	ProSiteProfiles	PS51348	Alpha-lactalbumin / lysozyme C family profile.	21	139	27.718	IPR001916	Glycoside hydrolase, family 22
c98739_g1_i1:315:731:3:+	139	SMART	SM00263	Alpha-lactalbumin / lysozyme C	21	139	4.5E-25	IPR001916	Glycoside hydrolase, family 22
CL122Contig1:1157:1369:2:+	71	Pfam	PF01130	CD36 family	8	49	1.3E-12	IPR002159	CD36 antigen	GO:0007155|GO:0016020
CL122Contig1:12:1139:3:+	376	Pfam	PF00062	C-type lysozyme/alpha-lactalbumin family	19	141	1.0E-29	IPR001916	Glycoside hydrolase, family 22
CL122Contig1:12:1139:3:+	376	PRINTS	PR00135	Lysozyme/alpha-lactalbumin superfamily signature	63	79	1.746159E-11	IPR001916	Glycoside hydrolase, family 22
CL122Contig1:12:1139:3:+	376	PRINTS	PR00135	Lysozyme/alpha-lactalbumin superfamily signature	21	31	1.746159E-11	IPR001916	Glycoside hydrolase, family 22
CL122Contig1:12:1139:3:+	376	PRINTS	PR00135	Lysozyme/alpha-lactalbumin superfamily signature	94	109	1.746159E-11	IPR001916	Glycoside hydrolase, family 22
CL122Contig1:12:1139:3:+	376	PRINTS	PR00135	Lysozyme/alpha-lactalbumin superfamily signature	84	93	1.746159E-11	IPR001916	Glycoside hydrolase, family 22
CL122Contig1:12:1139:3:+	376	SUPERFAMILY	SSF53955		18	142	1.77E-38	IPR023346	Lysozyme-like domain
CL122Contig1:12:1139:3:+	376	SMART	SM00263	Alpha-lactalbumin / lysozyme C	19	142	3.8E-42	IPR001916	Glycoside hydrolase, family 22
CL122Contig1:12:1139:3:+	376	PANTHER	PTHR11407		1	145	6.2E-54
CL122Contig1:12:1139:3:+	376	PANTHER	PTHR11407:SF4		1	145	6.2E-54
CL122Contig1:12:1139:3:+	376	Gene3D	G3DSA:1.10.530.10		17	137	8.8E-41
CL3845Contig1:240:728:3:+	163	PANTHER	PTHR11195		34	138	2.8E-28	IPR008597	Destabilase	GO:0003796
CL3845Contig1:240:728:3:+	163	PANTHER	PTHR11195:SF13		34	138	2.8E-28
CL3845Contig1:240:728:3:+	163	Pfam	PF05497	Destabilase	36	148	6.5E-27	IPR008597	Destabilase	GO:0003796
CL5004Contig1:199:744:1:+	182	Pfam	PF05497	Destabilase	30	138	6.8E-29	IPR008597	Destabilase	GO:0003796
CL5004Contig1:199:744:1:+	182	PANTHER	PTHR11195:SF13		5	132	9.5E-28
CL5004Contig1:199:744:1:+	182	PANTHER	PTHR11195		5	132	9.5E-28	IPR008597	Destabilase	GO:0003796
CL7341Contig1:12:1139:3:+	376	Pfam	PF00062	C-type lysozyme/alpha-lactalbumin family	19	141	1.0E-29	IPR001916	Glycoside hydrolase, family 22
CL7341Contig1:12:1139:3:+	376	PRINTS	PR00135	Lysozyme/alpha-lactalbumin superfamily signature	63	79	1.746159E-11	IPR001916	Glycoside hydrolase, family 22
CL7341Contig1:12:1139:3:+	376	PRINTS	PR00135	Lysozyme/alpha-lactalbumin superfamily signature	21	31	1.746159E-11	IPR001916	Glycoside hydrolase, family 22
CL7341Contig1:12:1139:3:+	376	PRINTS	PR00135	Lysozyme/alpha-lactalbumin superfamily signature	94	109	1.746159E-11	IPR001916	Glycoside hydrolase, family 22
CL7341Contig1:12:1139:3:+	376	PRINTS	PR00135	Lysozyme/alpha-lactalbumin superfamily signature	84	93	1.746159E-11	IPR001916	Glycoside hydrolase, family 22
CL7341Contig1:12:1139:3:+	376	SUPERFAMILY	SSF53955		18	142	1.77E-38	IPR023346	Lysozyme-like domain
CL7341Contig1:12:1139:3:+	376	SMART	SM00263	Alpha-lactalbumin / lysozyme C	19	142	3.8E-42	IPR001916	Glycoside hydrolase, family 22
CL7341Contig1:12:1139:3:+	376	PANTHER	PTHR11407:SF4		1	145	6.2E-54
CL7341Contig1:12:1139:3:+	376	PANTHER	PTHR11407		1	145	6.2E-54
CL7341Contig1:12:1139:3:+	376	Gene3D	G3DSA:1.10.530.10		17	137	8.8E-41
IMMUNE-RESPONSIVE EFFECTORS
c101868_g1_i1:29:412:2:+	128	Pfam	PF06286	Coleoptericin	36	127	9.1E-17	IPR009382	Coleoptericin	GO:0005576|GO:0042742
c101868_g1_i2:29:412:2:+	128	Pfam	PF06286	Coleoptericin	46	127	1.3E-16	IPR009382	Coleoptericin	GO:0005576|GO:0042742
c101868_g1_i3:1:319:2:+	106	Pfam	PF06286	Coleoptericin	24	105	6.6E-18	IPR009382	Coleoptericin	GO:0005576|GO:0042742
c102099_g2_i1:1:417:1:+	139	Pfam	PF06286	Coleoptericin	54	138	4.7E-19	IPR009382	Coleoptericin	GO:0005576|GO:0042742
c104011_g1_i1:1:523:2:+	174	Pfam	PF10793	Gloverin-like protein	72	155	1.4E-8	IPR019729	Gloverin-like protein
c104011_g1_i1:1:523:2:+	174	Pfam	PF03769	Attacin, C-terminal region	70	163	4.3E-11	IPR005521	Attacin, C-terminal	GO:0005576
c104011_g1_i2:1:523:2:+	174	Pfam	PF03769	Attacin, C-terminal region	70	163	4.8E-11	IPR005521	Attacin, C-terminal	GO:0005576
c104011_g1_i2:1:523:2:+	174	Pfam	PF10793	Gloverin-like protein	71	155	6.5E-9	IPR019729	Gloverin-like protein
c104503_g1_i1:139:1083:1:+	315	Gene3D	G3DSA:3.40.525.10		32	314	1.1E-35	IPR001251	CRAL-TRIO domain
c104503_g1_i1:139:1083:1:+	315	PANTHER	PTHR10174:SF35		21	309	1.4E-84
c104503_g1_i1:139:1083:1:+	315	PANTHER	PTHR10174		21	309	1.4E-84
c104503_g1_i1:139:1083:1:+	315	SUPERFAMILY	SSF46938		28	94	1.7E-8	IPR011074	CRAL/TRIO, N-terminal domain
c104503_g1_i1:139:1083:1:+	315	PRINTS	PR00180	Cellular retinaldehyde-binding protein signature	183	204	1.968257E-8	IPR001071	Cellular retinaldehyde binding/alpha-tocopherol transport	GO:0005215|GO:0005622|GO:0006810
c104503_g1_i1:139:1083:1:+	315	PRINTS	PR00180	Cellular retinaldehyde-binding protein signature	216	235	1.968257E-8	IPR001071	Cellular retinaldehyde binding/alpha-tocopherol transport	GO:0005215|GO:0005622|GO:0006810
c104503_g1_i1:139:1083:1:+	315	PRINTS	PR00180	Cellular retinaldehyde-binding protein signature	247	256	1.968257E-8	IPR001071	Cellular retinaldehyde binding/alpha-tocopherol transport	GO:0005215|GO:0005622|GO:0006810
c104503_g1_i1:139:1083:1:+	315	SUPERFAMILY	SSF52087		102	279	2.09E-33	IPR001251	CRAL-TRIO domain
c104503_g1_i1:139:1083:1:+	315	Pfam	PF00650	CRAL/TRIO domain	108	256	2.8E-21	IPR001251	CRAL-TRIO domain
c104503_g1_i1:139:1083:1:+	315	SMART	SM00516	Domain in homologues of a S. cerevisiae phosphatidylinositol transfer protein (Sec14p)	102	258	5.0E-8	IPR001251	CRAL-TRIO domain
c104503_g1_i6:1756:2118:1:+	121	Pfam	PF01187	Macrophage migration inhibitory factor (MIF)	2	114	1.1E-33	IPR001398	Macrophage migration inhibitory factor
c104503_g1_i6:1756:2118:1:+	121	PANTHER	PTHR11954		2	118	2.7E-44	IPR001398	Macrophage migration inhibitory factor
c104503_g1_i6:1756:2118:1:+	121	SUPERFAMILY	SSF55331		2	116	5.09E-35	IPR014347	Tautomerase/MIF superfamily
c104503_g1_i6:1756:2118:1:+	121	ProDom	PD004816	MACROPHAGE MIGRATION INHIBITORY FACTOR TAUTOMERASE MIF PHENYLPYRUVATE CYTOKINE RESPONSE INFLAMMATORY	9	114	6.0E-22	IPR001398	Macrophage migration inhibitory factor
c104503_g1_i6:1756:2118:1:+	121	Gene3D	G3DSA:3.30.429.10		2	116	6.8E-39
c105597_g1_i4:1372:2406:1:+	345	SMART	SM00457	membrane-attack complex / perforin	143	338	1.8E-4	IPR020864	Membrane attack complex component/perforin (MACPF) domain
c57568_g1_i1:40:255:1:+	72	Gene3D	G3DSA:3.30.30.10		34	72	1.1E-13	IPR003614	Knottin, scorpion toxin-like	GO:0006952
c57568_g1_i1:40:255:1:+	72	SUPERFAMILY	SSF57095		34	72	4.92E-7	IPR003614	Knottin, scorpion toxin-like	GO:0006952
c57568_g1_i1:40:255:1:+	72	Pfam	PF01097	Arthropod defensin	47	72	9.3E-8	IPR001542	Defensin, invertebrate/fungal	GO:0006952
c70998_g1_i1:1:370:2:+	123	SUPERFAMILY	SSF55331		9	122	1.34E-31	IPR014347	Tautomerase/MIF superfamily
c70998_g1_i1:1:370:2:+	123	PANTHER	PTHR11954		9	122	1.4E-38	IPR001398	Macrophage migration inhibitory factor
c70998_g1_i1:1:370:2:+	123	ProDom	PD004816	MACROPHAGE MIGRATION INHIBITORY FACTOR TAUTOMERASE MIF PHENYLPYRUVATE CYTOKINE RESPONSE INFLAMMATORY	16	122	2.0E-19	IPR001398	Macrophage migration inhibitory factor
c70998_g1_i1:1:370:2:+	123	Gene3D	G3DSA:3.30.429.10		9	122	5.3E-35
c70998_g1_i1:1:370:2:+	123	Pfam	PF01187	Macrophage migration inhibitory factor (MIF)	9	122	6.6E-32	IPR001398	Macrophage migration inhibitory factor
c94080_g1_i1:1:529:2:+	176	Pfam	PF03769	Attacin, C-terminal region	64	175	9.6E-20	IPR005521	Attacin, C-terminal	GO:0005576
CL296Contig2:2450:3784:2:+	445	Pfam	PF07719	Tetratricopeptide repeat	109	140	0.0021	IPR013105	Tetratricopeptide TPR2
CL296Contig2:2450:3784:2:+	445	SMART	SM00028	Tetratricopeptide repeats	228	261	0.0052	IPR019734	Tetratricopeptide repeat	GO:0005515
CL296Contig2:2450:3784:2:+	445	PANTHER	PTHR26312		11	146	2.1E-143
CL296Contig2:2450:3784:2:+	445	PANTHER	PTHR26312		228	421	2.1E-143
CL296Contig2:2450:3784:2:+	445	PANTHER	PTHR26312:SF69		11	146	2.1E-143
CL296Contig2:2450:3784:2:+	445	PANTHER	PTHR26312:SF69		228	421	2.1E-143
CL296Contig2:2450:3784:2:+	445	Pfam	PF00515	Tetratricopeptide repeat	229	259	7.5E-5	IPR001440	Tetratricopeptide TPR1	GO:0005515
CL296Contig2:2450:3784:2:+	445	SUPERFAMILY	SSF48452		164	200	9.1E-17
CL296Contig2:2450:3784:2:+	445	SUPERFAMILY	SSF48452		234	262	9.1E-17
CL296Contig2:2450:3784:2:+	445	SUPERFAMILY	SSF48452		79	131	9.1E-17
CL296Contig2:2450:3784:2:+	445	Gene3D	G3DSA:1.25.40.10		73	261	9.4E-19	IPR011990	Tetratricopeptide-like helical domain	GO:0005515
CL296Contig2:4359:5393:1:-	345	SMART	SM00457	membrane-attack complex / perforin	143	338	1.8E-4	IPR020864	Membrane attack complex component/perforin (MACPF) domain
CL4266Contig1:2797:3051:1:+	85	Gene3D	G3DSA:3.30.30.10		42	84	1.0E-18	IPR003614	Knottin, scorpion toxin-like	GO:0006952
CL4266Contig1:2797:3051:1:+	85	SUPERFAMILY	SSF57095		42	84	2.5E-12	IPR003614	Knottin, scorpion toxin-like	GO:0006952
CL4266Contig1:2797:3051:1:+	85	Pfam	PF01097	Arthropod defensin	52	84	3.3E-17	IPR001542	Defensin, invertebrate/fungal	GO:0006952
CL4266Contig1:2797:3051:1:+	85	PANTHER	PTHR13645		4	84	3.4E-17
CL4266Contig1:2797:3051:1:+	85	SMART	SM00505	Knottins	43	85	9.4E-6	IPR003614	Knottin, scorpion toxin-like	GO:0006952
CL4266Contig1:306:1805:3:+	500	SUPERFAMILY	SSF51445		19	329	1.01E-52	IPR017853	Glycoside hydrolase superfamily
CL4266Contig1:306:1805:3:+	500	Pfam	PF00728	Glycosyl hydrolase family 20, catalytic domain	71	235	1.6E-18	IPR015883	Glycoside hydrolase family 20, catalytic core	GO:0004553|GO:0005975	KEGG: 00511+3.2.1.52|KEGG: 00513+3.2.1.52|KEGG: 00520+3.2.1.52|KEGG: 00531+3.2.1.52|KEGG: 00603+3.2.1.52|KEGG: 00604+3.2.1.52|MetaCyc: PWY-6902
CL4266Contig1:306:1805:3:+	500	Gene3D	G3DSA:3.20.20.80		21	325	1.7E-28	IPR013781	Glycoside hydrolase, catalytic domain	GO:0005975
CL4266Contig1:306:1805:3:+	500	PANTHER	PTHR21040		19	490	7.6E-185
STRESS AND OXIDATIVE STRESS
peroxiredoxins
c100088_g2_i1:363:953:3:+	197	PANTHER	PTHR10681:SF101		7	196	1.4E-131
c100088_g2_i1:363:953:3:+	197	PANTHER	PTHR10681		7	196	1.4E-131
c100088_g2_i1:363:953:3:+	197	Gene3D	G3DSA:3.40.30.10		6	194	1.9E-83	IPR012336	Thioredoxin-like fold
c100088_g2_i1:363:953:3:+	197	Pfam	PF00578	AhpC/TSA family	7	138	2.0E-38	IPR000866	Alkyl hydroperoxide reductase subunit C/ Thiol specific antioxidant	GO:0016209|GO:0016491|GO:0055114	KEGG: 00480+1.11.1.15
c100088_g2_i1:363:953:3:+	197	SUPERFAMILY	SSF52833		6	194	2.48E-70	IPR012336	Thioredoxin-like fold
c100088_g2_i1:363:953:3:+	197	Pfam	PF10417	C-terminal domain of 1-Cys peroxiredoxin	159	193	3.4E-15	IPR019479	Peroxiredoxin, C-terminal	GO:0051920|GO:0055114	KEGG: 00480+1.11.1.15
c100088_g2_i1:363:953:3:+	197	PIRSF	PIRSF000239		1	196	7.9E-62	IPR024706	Peroxiredoxin, AhpC-type		KEGG: 00480+1.11.1.15
c101250_g1_i1:1:491:3:+	163	Gene3D	G3DSA:3.40.30.10		1	159	1.0E-69	IPR012336	Thioredoxin-like fold
c101250_g1_i1:1:491:3:+	163	Pfam	PF00578	AhpC/TSA family	1	103	1.8E-31	IPR000866	Alkyl hydroperoxide reductase subunit C/ Thiol specific antioxidant	GO:0016209|GO:0016491|GO:0055114	KEGG: 00480+1.11.1.15
c101250_g1_i1:1:491:3:+	163	Pfam	PF10417	C-terminal domain of 1-Cys peroxiredoxin	124	158	3.3E-15	IPR019479	Peroxiredoxin, C-terminal	GO:0051920|GO:0055114	KEGG: 00480+1.11.1.15
c101250_g1_i1:1:491:3:+	163	PANTHER	PTHR10681		1	162	4.0E-105
c101250_g1_i1:1:491:3:+	163	PANTHER	PTHR10681:SF101		1	162	4.0E-105
c101250_g1_i1:1:491:3:+	163	SUPERFAMILY	SSF52833		1	161	7.82E-62	IPR012336	Thioredoxin-like fold
c101250_g1_i1:1:491:3:+	163	PIRSF	PIRSF000239		1	162	9.2E-59	IPR024706	Peroxiredoxin, AhpC-type		KEGG: 00480+1.11.1.15
c94189_g1_i1:1:629:3:+	209	Gene3D	G3DSA:3.30.1020.10		169	202	1.3E-14
c94189_g1_i1:1:629:3:+	209	PANTHER	PTHR10681		10	203	1.3E-97
c94189_g1_i1:1:629:3:+	209	PANTHER	PTHR10681:SF101		10	203	1.3E-97
c94189_g1_i1:1:629:3:+	209	SUPERFAMILY	SSF52833		13	201	3.63E-68	IPR012336	Thioredoxin-like fold
c94189_g1_i1:1:629:3:+	209	Gene3D	G3DSA:3.40.30.10		13	168	3.9E-65	IPR012336	Thioredoxin-like fold
c94189_g1_i1:1:629:3:+	209	Pfam	PF10417	C-terminal domain of 1-Cys peroxiredoxin	167	201	4.0E-14	IPR019479	Peroxiredoxin, C-terminal	GO:0051920|GO:0055114	KEGG: 00480+1.11.1.15
c94189_g1_i1:1:629:3:+	209	PIRSF	PIRSF000239		7	208	6.6E-61	IPR024706	Peroxiredoxin, AhpC-type		KEGG: 00480+1.11.1.15
c94189_g1_i1:1:629:3:+	209	Pfam	PF00578	AhpC/TSA family	14	147	9.7E-38	IPR000866	Alkyl hydroperoxide reductase subunit C/ Thiol specific antioxidant	GO:0016209|GO:0016491|GO:0055114	KEGG: 00480+1.11.1.15
c96850_g1_i2:181:840:1:+	220	PANTHER	PTHR10681		1	219	1.2E-88
c96850_g1_i2:181:840:1:+	220	Gene3D	G3DSA:3.40.30.10		3	161	1.6E-58	IPR012336	Thioredoxin-like fold
c96850_g1_i2:181:840:1:+	220	Pfam	PF10417	C-terminal domain of 1-Cys peroxiredoxin	162	195	1.9E-13	IPR019479	Peroxiredoxin, C-terminal	GO:0051920|GO:0055114	KEGG: 00480+1.11.1.15
c96850_g1_i2:181:840:1:+	220	Gene3D	G3DSA:3.30.1020.10		162	219	1.9E-27
c96850_g1_i2:181:840:1:+	220	PIRSF	PIRSF000239		1	218	2.1E-74	IPR024706	Peroxiredoxin, AhpC-type		KEGG: 00480+1.11.1.15
c96850_g1_i2:181:840:1:+	220	Pfam	PF00578	AhpC/TSA family	5	140	2.3E-30	IPR000866	Alkyl hydroperoxide reductase subunit C/ Thiol specific antioxidant	GO:0016209|GO:0016491|GO:0055114	KEGG: 00480+1.11.1.15
c96850_g1_i2:181:840:1:+	220	SUPERFAMILY	SSF52833		1	199	4.03E-66	IPR012336	Thioredoxin-like fold
CL3573Contig1:232:930:1:+	233	SUPERFAMILY	SSF52833		43	231	2.13E-65	IPR012336	Thioredoxin-like fold
CL3573Contig1:232:930:1:+	233	Pfam	PF10417	C-terminal domain of 1-Cys peroxiredoxin	196	230	3.3E-12	IPR019479	Peroxiredoxin, C-terminal	GO:0051920|GO:0055114	KEGG: 00480+1.11.1.15
CL3573Contig1:232:930:1:+	233	Pfam	PF00578	AhpC/TSA family	46	175	3.7E-32	IPR000866	Alkyl hydroperoxide reductase subunit C/ Thiol specific antioxidant	GO:0016209|GO:0016491|GO:0055114	KEGG: 00480+1.11.1.15
CL3573Contig1:232:930:1:+	233	Gene3D	G3DSA:3.40.30.10		43	232	5.0E-77	IPR012336	Thioredoxin-like fold
CL3573Contig1:232:930:1:+	233	PANTHER	PTHR10681:SF101		10	232	5.7E-154
CL3573Contig1:232:930:1:+	233	PANTHER	PTHR10681		10	232	5.7E-154
CL9110Contig1:1:909:1:+	303	Pfam	PF00578	AhpC/TSA family	84	219	1.3E-29	IPR000866	Alkyl hydroperoxide reductase subunit C/ Thiol specific antioxidant	GO:0016209|GO:0016491|GO:0055114	KEGG: 00480+1.11.1.15
CL9110Contig1:1:909:1:+	303	Gene3D	G3DSA:3.30.1020.10		240	299	1.5E-23
CL9110Contig1:1:909:1:+	303	SUPERFAMILY	SSF52833		81	297	3.79E-64	IPR012336	Thioredoxin-like fold
CL9110Contig1:1:909:1:+	303	Pfam	PF10417	C-terminal domain of 1-Cys peroxiredoxin	241	278	4.0E-12	IPR019479	Peroxiredoxin, C-terminal	GO:0051920|GO:0055114	KEGG: 00480+1.11.1.15
CL9110Contig1:1:909:1:+	303	Gene3D	G3DSA:3.40.30.10		81	239	5.4E-54	IPR012336	Thioredoxin-like fold
CL9110Contig1:1:909:1:+	303	PANTHER	PTHR10681		60	300	8.9E-128
CL9110Contig1:1:909:1:+	303	PANTHER	PTHR10681:SF90		60	300	8.9E-128
cyclophilins
CL1460Contig1:221:721:2:+	167	SUPERFAMILY	SSF50891		17	165	7.31E-64	IPR029000	Cyclophilin-like domain
CL1460Contig1:221:721:2:+	167	ProSiteProfiles	PS50072	Cyclophilin-type peptidyl-prolyl cis-trans isomerase domain profile.	25	167	35.232	IPR002130	Cyclophilin-type peptidyl-prolyl cis-trans isomerase domain	GO:0000413|GO:0003755|GO:0006457
CL1460Contig1:221:721:2:+	167	PANTHER	PTHR11071		12	166	1.2E-93	IPR024936	Cyclophilin-type peptidyl-prolyl cis-trans isomerase	GO:0003755|GO:0006457
CL1460Contig1:221:721:2:+	167	Pfam	PF00160	Cyclophilin type peptidyl-prolyl cis-trans isomerase/CLD	21	166	2.7E-50	IPR002130	Cyclophilin-type peptidyl-prolyl cis-trans isomerase domain	GO:0000413|GO:0003755|GO:0006457
CL1460Contig1:221:721:2:+	167	PRINTS	PR00153	Cyclophilin peptidyl-prolyl cis-trans isomerase signature	35	50	1.977478E-33	IPR002130	Cyclophilin-type peptidyl-prolyl cis-trans isomerase domain	GO:0000413|GO:0003755|GO:0006457
CL1460Contig1:221:721:2:+	167	PRINTS	PR00153	Cyclophilin peptidyl-prolyl cis-trans isomerase signature	119	131	1.977478E-33	IPR002130	Cyclophilin-type peptidyl-prolyl cis-trans isomerase domain	GO:0000413|GO:0003755|GO:0006457
CL1460Contig1:221:721:2:+	167	PRINTS	PR00153	Cyclophilin peptidyl-prolyl cis-trans isomerase signature	132	147	1.977478E-33	IPR002130	Cyclophilin-type peptidyl-prolyl cis-trans isomerase domain	GO:0000413|GO:0003755|GO:0006457
CL1460Contig1:221:721:2:+	167	PRINTS	PR00153	Cyclophilin peptidyl-prolyl cis-trans isomerase signature	104	119	1.977478E-33	IPR002130	Cyclophilin-type peptidyl-prolyl cis-trans isomerase domain	GO:0000413|GO:0003755|GO:0006457
CL1460Contig1:221:721:2:+	167	PRINTS	PR00153	Cyclophilin peptidyl-prolyl cis-trans isomerase signature	61	73	1.977478E-33	IPR002130	Cyclophilin-type peptidyl-prolyl cis-trans isomerase domain	GO:0000413|GO:0003755|GO:0006457
CL1460Contig1:221:721:2:+	167	PIRSF	PIRSF001467		8	167	6.8E-69	IPR024936	Cyclophilin-type peptidyl-prolyl cis-trans isomerase	GO:0003755|GO:0006457
CL1460Contig1:221:721:2:+	167	Gene3D	G3DSA:2.40.100.10		19	166	1.4E-72	IPR029000	Cyclophilin-like domain
CL1502Contig1:331:2052:1:+	574	SMART	SM00184	Ring finger	14	57	0.0017	IPR001841	Zinc finger, RING-type	GO:0005515|GO:0008270
CL1502Contig1:331:2052:1:+	574	Pfam	PF00643	B-box zinc finger	106	142	4.3E-5	IPR000315	Zinc finger, B-box	GO:0005622|GO:0008270
CL1502Contig1:331:2052:1:+	574	SUPERFAMILY	SSF57850		3	66	1.1E-8
CL1502Contig1:331:2052:1:+	574	Pfam	PF00160	Cyclophilin type peptidyl-prolyl cis-trans isomerase/CLD	387	542	2.5E-23	IPR002130	Cyclophilin-type peptidyl-prolyl cis-trans isomerase domain	GO:0000413|GO:0003755|GO:0006457
CL1502Contig1:331:2052:1:+	574	PANTHER	PTHR11071		364	549	8.7E-30	IPR024936	Cyclophilin-type peptidyl-prolyl cis-trans isomerase	GO:0003755|GO:0006457
CL1502Contig1:331:2052:1:+	574	SUPERFAMILY	SSF50891		377	547	3.07E-35	IPR029000	Cyclophilin-like domain
CL1502Contig1:331:2052:1:+	574	Gene3D	G3DSA:2.40.100.10		381	543	1.2E-29	IPR029000	Cyclophilin-like domain
CL1502Contig1:331:2052:1:+	574	PANTHER	PTHR11071:SF193		364	549	8.7E-30
CL1502Contig1:331:2052:1:+	574	Gene3D	G3DSA:3.30.40.10		7	66	1.7E-9	IPR013083	Zinc finger, RING/FYVE/PHD-type
CL1502Contig1:331:2052:1:+	574	SUPERFAMILY	SSF57845		106	159	3.51E-10
CL1957Contig1:1523:2053:2:-	177	PANTHER	PTHR11071		17	174	8.0E-93	IPR024936	Cyclophilin-type peptidyl-prolyl cis-trans isomerase	GO:0003755|GO:0006457
CL1957Contig1:1523:2053:2:-	177	PIRSF	PIRSF001467		6	172	6.4E-61	IPR024936	Cyclophilin-type peptidyl-prolyl cis-trans isomerase	GO:0003755|GO:0006457
CL1957Contig1:1523:2053:2:-	177	PRINTS	PR00153	Cyclophilin peptidyl-prolyl cis-trans isomerase signature	30	45	1.19168E-26	IPR002130	Cyclophilin-type peptidyl-prolyl cis-trans isomerase domain	GO:0000413|GO:0003755|GO:0006457
CL1957Contig1:1523:2053:2:-	177	PRINTS	PR00153	Cyclophilin peptidyl-prolyl cis-trans isomerase signature	127	142	1.19168E-26	IPR002130	Cyclophilin-type peptidyl-prolyl cis-trans isomerase domain	GO:0000413|GO:0003755|GO:0006457
CL1957Contig1:1523:2053:2:-	177	PRINTS	PR00153	Cyclophilin peptidyl-prolyl cis-trans isomerase signature	114	126	1.19168E-26	IPR002130	Cyclophilin-type peptidyl-prolyl cis-trans isomerase domain	GO:0000413|GO:0003755|GO:0006457
CL1957Contig1:1523:2053:2:-	177	PRINTS	PR00153	Cyclophilin peptidyl-prolyl cis-trans isomerase signature	56	68	1.19168E-26	IPR002130	Cyclophilin-type peptidyl-prolyl cis-trans isomerase domain	GO:0000413|GO:0003755|GO:0006457
CL1957Contig1:1523:2053:2:-	177	PRINTS	PR00153	Cyclophilin peptidyl-prolyl cis-trans isomerase signature	99	114	1.19168E-26	IPR002130	Cyclophilin-type peptidyl-prolyl cis-trans isomerase domain	GO:0000413|GO:0003755|GO:0006457
CL1957Contig1:1523:2053:2:-	177	Gene3D	G3DSA:2.40.100.10		13	173	2.2E-80	IPR029000	Cyclophilin-like domain
CL1957Contig1:1523:2053:2:-	177	Pfam	PF00160	Cyclophilin type peptidyl-prolyl cis-trans isomerase/CLD	17	167	3.3E-50	IPR002130	Cyclophilin-type peptidyl-prolyl cis-trans isomerase domain	GO:0000413|GO:0003755|GO:0006457
CL1957Contig1:1523:2053:2:-	177	SUPERFAMILY	SSF50891		15	173	1.61E-65	IPR029000	Cyclophilin-like domain
CL2956Contig1:326:949:2:+	208	Pfam	PF00160	Cyclophilin type peptidyl-prolyl cis-trans isomerase/CLD	51	204	1.5E-46	IPR002130	Cyclophilin-type peptidyl-prolyl cis-trans isomerase domain	GO:0000413|GO:0003755|GO:0006457
CL2956Contig1:326:949:2:+	208	ProSiteProfiles	PS50072	Cyclophilin-type peptidyl-prolyl cis-trans isomerase domain profile.	50	206	45.177	IPR002130	Cyclophilin-type peptidyl-prolyl cis-trans isomerase domain	GO:0000413|GO:0003755|GO:0006457
CL2956Contig1:326:949:2:+	208	PANTHER	PTHR11071:SF116		47	207	1.0E-119
CL2956Contig1:326:949:2:+	208	Gene3D	G3DSA:2.40.100.10		42	206	2.9E-77	IPR029000	Cyclophilin-like domain
CL2956Contig1:326:949:2:+	208	PANTHER	PTHR11071		47	207	1.0E-119	IPR024936	Cyclophilin-type peptidyl-prolyl cis-trans isomerase	GO:0003755|GO:0006457
CL2956Contig1:326:949:2:+	208	PRINTS	PR00153	Cyclophilin peptidyl-prolyl cis-trans isomerase signature	139	154	8.896018E-40	IPR002130	Cyclophilin-type peptidyl-prolyl cis-trans isomerase domain	GO:0000413|GO:0003755|GO:0006457
CL2956Contig1:326:949:2:+	208	PRINTS	PR00153	Cyclophilin peptidyl-prolyl cis-trans isomerase signature	154	166	8.896018E-40	IPR002130	Cyclophilin-type peptidyl-prolyl cis-trans isomerase domain	GO:0000413|GO:0003755|GO:0006457
CL2956Contig1:326:949:2:+	208	PRINTS	PR00153	Cyclophilin peptidyl-prolyl cis-trans isomerase signature	67	82	8.896018E-40	IPR002130	Cyclophilin-type peptidyl-prolyl cis-trans isomerase domain	GO:0000413|GO:0003755|GO:0006457
CL2956Contig1:326:949:2:+	208	PRINTS	PR00153	Cyclophilin peptidyl-prolyl cis-trans isomerase signature	96	108	8.896018E-40	IPR002130	Cyclophilin-type peptidyl-prolyl cis-trans isomerase domain	GO:0000413|GO:0003755|GO:0006457
CL2956Contig1:326:949:2:+	208	PRINTS	PR00153	Cyclophilin peptidyl-prolyl cis-trans isomerase signature	167	182	8.896018E-40	IPR002130	Cyclophilin-type peptidyl-prolyl cis-trans isomerase domain	GO:0000413|GO:0003755|GO:0006457
CL2956Contig1:326:949:2:+	208	SUPERFAMILY	SSF50891		42	207	5.26E-75	IPR029000	Cyclophilin-like domain
CL6658Contig1:1289:3148:2:+	620	PANTHER	PTHR11071:SF229		9	203	2.3E-47
CL6658Contig1:1289:3148:2:+	620	SUPERFAMILY	SSF50891		9	43	1.08E-5	IPR029000	Cyclophilin-like domain
CL6658Contig1:1289:3148:2:+	620	PANTHER	PTHR11071		9	203	2.3E-47	IPR024936	Cyclophilin-type peptidyl-prolyl cis-trans isomerase	GO:0003755|GO:0006457
CL6658Contig1:1289:3148:2:+	620	Gene3D	G3DSA:2.40.100.10		9	48	7.3E-6	IPR029000	Cyclophilin-like domain
CL7361Contig1:115:804:1:+	230	PANTHER	PTHR11071		59	223	3.5E-51	IPR024936	Cyclophilin-type peptidyl-prolyl cis-trans isomerase	GO:0003755|GO:0006457
CL7361Contig1:115:804:1:+	230	PRINTS	PR00153	Cyclophilin peptidyl-prolyl cis-trans isomerase signature	112	124	1.484175E-12	IPR002130	Cyclophilin-type peptidyl-prolyl cis-trans isomerase domain	GO:0000413|GO:0003755|GO:0006457
CL7361Contig1:115:804:1:+	230	PRINTS	PR00153	Cyclophilin peptidyl-prolyl cis-trans isomerase signature	81	96	1.484175E-12	IPR002130	Cyclophilin-type peptidyl-prolyl cis-trans isomerase domain	GO:0000413|GO:0003755|GO:0006457
CL7361Contig1:115:804:1:+	230	PRINTS	PR00153	Cyclophilin peptidyl-prolyl cis-trans isomerase signature	170	182	1.484175E-12	IPR002130	Cyclophilin-type peptidyl-prolyl cis-trans isomerase domain	GO:0000413|GO:0003755|GO:0006457
CL7361Contig1:115:804:1:+	230	PRINTS	PR00153	Cyclophilin peptidyl-prolyl cis-trans isomerase signature	155	170	1.484175E-12	IPR002130	Cyclophilin-type peptidyl-prolyl cis-trans isomerase domain	GO:0000413|GO:0003755|GO:0006457
CL7361Contig1:115:804:1:+	230	PRINTS	PR00153	Cyclophilin peptidyl-prolyl cis-trans isomerase signature	183	198	1.484175E-12	IPR002130	Cyclophilin-type peptidyl-prolyl cis-trans isomerase domain	GO:0000413|GO:0003755|GO:0006457
CL7361Contig1:115:804:1:+	230	Gene3D	G3DSA:2.40.100.10		59	222	6.5E-51	IPR029000	Cyclophilin-like domain
CL7361Contig1:115:804:1:+	230	Pfam	PF00160	Cyclophilin type peptidyl-prolyl cis-trans isomerase/CLD	74	221	7.0E-31	IPR002130	Cyclophilin-type peptidyl-prolyl cis-trans isomerase domain	GO:0000413|GO:0003755|GO:0006457
CL7361Contig1:115:804:1:+	230	SUPERFAMILY	SSF50891		59	223	9.64E-50	IPR029000	Cyclophilin-like domain
CL9413Contig1:91:1662:1:+	524	Gene3D	G3DSA:2.40.100.10		273	443	8.3E-72	IPR029000	Cyclophilin-like domain
CL9413Contig1:91:1662:1:+	524	PRINTS	PR00153	Cyclophilin peptidyl-prolyl cis-trans isomerase signature	322	334	9.43496E-25	IPR002130	Cyclophilin-type peptidyl-prolyl cis-trans isomerase domain	GO:0000413|GO:0003755|GO:0006457
CL9413Contig1:91:1662:1:+	524	PRINTS	PR00153	Cyclophilin peptidyl-prolyl cis-trans isomerase signature	380	392	9.43496E-25	IPR002130	Cyclophilin-type peptidyl-prolyl cis-trans isomerase domain	GO:0000413|GO:0003755|GO:0006457
CL9413Contig1:91:1662:1:+	524	PRINTS	PR00153	Cyclophilin peptidyl-prolyl cis-trans isomerase signature	365	380	9.43496E-25	IPR002130	Cyclophilin-type peptidyl-prolyl cis-trans isomerase domain	GO:0000413|GO:0003755|GO:0006457
CL9413Contig1:91:1662:1:+	524	PRINTS	PR00153	Cyclophilin peptidyl-prolyl cis-trans isomerase signature	393	408	9.43496E-25	IPR002130	Cyclophilin-type peptidyl-prolyl cis-trans isomerase domain	GO:0000413|GO:0003755|GO:0006457
CL9413Contig1:91:1662:1:+	524	PRINTS	PR00153	Cyclophilin peptidyl-prolyl cis-trans isomerase signature	296	311	9.43496E-25	IPR002130	Cyclophilin-type peptidyl-prolyl cis-trans isomerase domain	GO:0000413|GO:0003755|GO:0006457
CL9413Contig1:91:1662:1:+	524	SUPERFAMILY	SSF50891		282	450	2.34E-62	IPR029000	Cyclophilin-like domain
CL9413Contig1:91:1662:1:+	524	Gene3D	G3DSA:3.30.40.10		44	98	8.8E-7	IPR013083	Zinc finger, RING/FYVE/PHD-type
CL9413Contig1:91:1662:1:+	524	Pfam	PF00160	Cyclophilin type peptidyl-prolyl cis-trans isomerase/CLD	283	432	8.6E-46	IPR002130	Cyclophilin-type peptidyl-prolyl cis-trans isomerase domain	GO:0000413|GO:0003755|GO:0006457
CL9413Contig1:91:1662:1:+	524	PANTHER	PTHR11071:SF147		177	471	1.3E-151
CL9413Contig1:91:1662:1:+	524	SUPERFAMILY	SSF57850		41	107	1.15E-9
CL9413Contig1:91:1662:1:+	524	PANTHER	PTHR11071		177	471	1.3E-151	IPR024936	Cyclophilin-type peptidyl-prolyl cis-trans isomerase	GO:0003755|GO:0006457
c100150_g1_i3:1:559:2:+	186	PRINTS	PR00153	Cyclophilin peptidyl-prolyl cis-trans isomerase signature	126	138	6.736803E-13	IPR002130	Cyclophilin-type peptidyl-prolyl cis-trans isomerase domain	GO:0000413|GO:0003755|GO:0006457
c100150_g1_i3:1:559:2:+	186	PRINTS	PR00153	Cyclophilin peptidyl-prolyl cis-trans isomerase signature	111	126	6.736803E-13	IPR002130	Cyclophilin-type peptidyl-prolyl cis-trans isomerase domain	GO:0000413|GO:0003755|GO:0006457
c100150_g1_i3:1:559:2:+	186	PRINTS	PR00153	Cyclophilin peptidyl-prolyl cis-trans isomerase signature	139	154	6.736803E-13	IPR002130	Cyclophilin-type peptidyl-prolyl cis-trans isomerase domain	GO:0000413|GO:0003755|GO:0006457
c100150_g1_i3:1:559:2:+	186	PRINTS	PR00153	Cyclophilin peptidyl-prolyl cis-trans isomerase signature	20	35	6.736803E-13	IPR002130	Cyclophilin-type peptidyl-prolyl cis-trans isomerase domain	GO:0000413|GO:0003755|GO:0006457
c100150_g1_i3:1:559:2:+	186	PRINTS	PR00153	Cyclophilin peptidyl-prolyl cis-trans isomerase signature	51	63	6.736803E-13	IPR002130	Cyclophilin-type peptidyl-prolyl cis-trans isomerase domain	GO:0000413|GO:0003755|GO:0006457
c100150_g1_i3:1:559:2:+	186	SUPERFAMILY	SSF50891		7	180	7.01E-45	IPR029000	Cyclophilin-like domain
c100150_g1_i3:1:559:2:+	186	PANTHER	PTHR11071		8	95	1.1E-43	IPR024936	Cyclophilin-type peptidyl-prolyl cis-trans isomerase	GO:0003755|GO:0006457
c100150_g1_i3:1:559:2:+	186	PANTHER	PTHR11071		113	179	1.1E-43	IPR024936	Cyclophilin-type peptidyl-prolyl cis-trans isomerase	GO:0003755|GO:0006457
c100150_g1_i3:1:559:2:+	186	Gene3D	G3DSA:2.40.100.10		7	178	1.3E-44	IPR029000	Cyclophilin-like domain
c100150_g1_i3:1:559:2:+	186	Pfam	PF00160	Cyclophilin type peptidyl-prolyl cis-trans isomerase/CLD	13	177	3.7E-28	IPR002130	Cyclophilin-type peptidyl-prolyl cis-trans isomerase domain	GO:0000413|GO:0003755|GO:0006457
c101652_g2_i1:194:1732:2:+	513	ProSiteProfiles	PS50102	Eukaryotic RNA Recognition Motif (RRM) profile.	270	348	16.176	IPR000504	RNA recognition motif domain	GO:0003676
c101652_g2_i1:194:1732:2:+	513	PANTHER	PTHR11071		33	372	4.6E-162	IPR024936	Cyclophilin-type peptidyl-prolyl cis-trans isomerase	GO:0003755|GO:0006457
c101652_g2_i1:194:1732:2:+	513	SMART	SM00360	RNA recognition motif	271	344	1.7E-20	IPR000504	RNA recognition motif domain	GO:0003676
c101652_g2_i1:194:1732:2:+	513	SUPERFAMILY	SSF54928		254	363	5.97E-27
c101652_g2_i1:194:1732:2:+	513	Gene3D	G3DSA:3.30.70.330		258	354	2.3E-25	IPR012677	Nucleotide-binding alpha-beta plait domain	GO:0000166
c101652_g2_i1:194:1732:2:+	513	Pfam	PF00076	RNA recognition motif. (a.k.a. RRM, RBD, or RNP domain)	272	342	3.7E-15	IPR000504	RNA recognition motif domain	GO:0003676
c101652_g2_i1:194:1732:2:+	513	PRINTS	PR00153	Cyclophilin peptidyl-prolyl cis-trans isomerase signature	72	84	1.169982E-8	IPR002130	Cyclophilin-type peptidyl-prolyl cis-trans isomerase domain	GO:0000413|GO:0003755|GO:0006457
c101652_g2_i1:194:1732:2:+	513	PRINTS	PR00153	Cyclophilin peptidyl-prolyl cis-trans isomerase signature	151	166	1.169982E-8	IPR002130	Cyclophilin-type peptidyl-prolyl cis-trans isomerase domain	GO:0000413|GO:0003755|GO:0006457
c101652_g2_i1:194:1732:2:+	513	PRINTS	PR00153	Cyclophilin peptidyl-prolyl cis-trans isomerase signature	46	61	1.169982E-8	IPR002130	Cyclophilin-type peptidyl-prolyl cis-trans isomerase domain	GO:0000413|GO:0003755|GO:0006457
c101652_g2_i1:194:1732:2:+	513	Pfam	PF00160	Cyclophilin type peptidyl-prolyl cis-trans isomerase/CLD	34	190	1.9E-33	IPR002130	Cyclophilin-type peptidyl-prolyl cis-trans isomerase domain	GO:0000413|GO:0003755|GO:0006457
c101652_g2_i1:194:1732:2:+	513	PANTHER	PTHR11071:SF156		33	372	4.6E-162
c101652_g2_i1:194:1732:2:+	513	Gene3D	G3DSA:2.40.100.10		22	202	1.6E-53	IPR029000	Cyclophilin-like domain
c101652_g2_i1:194:1732:2:+	513	SUPERFAMILY	SSF50891		31	211	1.29E-47	IPR029000	Cyclophilin-like domain
c101652_g2_i1:194:1732:2:+	513	ProSiteProfiles	PS50072	Cyclophilin-type peptidyl-prolyl cis-trans isomerase domain profile.	36	191	21.066	IPR002130	Cyclophilin-type peptidyl-prolyl cis-trans isomerase domain	GO:0000413|GO:0003755|GO:0006457
c27016_g1_i1:29:505:2:+	159	SUPERFAMILY	SSF52833		9	159	1.91E-49	IPR012336	Thioredoxin-like fold
c27016_g1_i1:29:505:2:+	159	PANTHER	PTHR10681		6	159	1.8E-100
c27016_g1_i1:29:505:2:+	159	PANTHER	PTHR10681:SF101		6	159	1.8E-100
c27016_g1_i1:29:505:2:+	159	Gene3D	G3DSA:3.40.30.10		12	159	1.5E-58	IPR012336	Thioredoxin-like fold
c27016_g1_i1:29:505:2:+	159	PIRSF	PIRSF000239		7	159	1.9E-44	IPR024706	Peroxiredoxin, AhpC-type		KEGG: 00480+1.11.1.15
c27016_g1_i1:29:505:2:+	159	ProSiteProfiles	PS51352	Thioredoxin domain profile.	11	159	15.838	IPR012336	Thioredoxin-like fold
c27016_g1_i1:29:505:2:+	159	Pfam	PF00578	AhpC/TSA family	13	145	2.3E-36	IPR000866	Alkyl hydroperoxide reductase subunit C/ Thiol specific antioxidant	GO:0016209|GO:0016491|GO:0055114	KEGG: 00480+1.11.1.15
c98771_g1_i1:226:1329:1:+	368	Pfam	PF13414	TPR repeat	273	335	1.6E-7
c98771_g1_i1:226:1329:1:+	368	PANTHER	PTHR11071:SF78		4	364	4.7E-135
c98771_g1_i1:226:1329:1:+	368	Pfam	PF00160	Cyclophilin type peptidyl-prolyl cis-trans isomerase/CLD	19	178	5.8E-41	IPR002130	Cyclophilin-type peptidyl-prolyl cis-trans isomerase domain	GO:0000413|GO:0003755|GO:0006457
c98771_g1_i1:226:1329:1:+	368	Gene3D	G3DSA:2.40.100.10		9	180	1.8E-66	IPR029000	Cyclophilin-like domain
c98771_g1_i1:226:1329:1:+	368	SUPERFAMILY	SSF50891		11	180	1.3E-65	IPR029000	Cyclophilin-like domain
c98771_g1_i1:226:1329:1:+	368	SUPERFAMILY	SSF48452		219	361	2.53E-19
c98771_g1_i1:226:1329:1:+	368	PRINTS	PR00153	Cyclophilin peptidyl-prolyl cis-trans isomerase signature	69	81	1.435662E-28	IPR002130	Cyclophilin-type peptidyl-prolyl cis-trans isomerase domain	GO:0000413|GO:0003755|GO:0006457
c98771_g1_i1:226:1329:1:+	368	PRINTS	PR00153	Cyclophilin peptidyl-prolyl cis-trans isomerase signature	33	48	1.435662E-28	IPR002130	Cyclophilin-type peptidyl-prolyl cis-trans isomerase domain	GO:0000413|GO:0003755|GO:0006457
c98771_g1_i1:226:1329:1:+	368	PRINTS	PR00153	Cyclophilin peptidyl-prolyl cis-trans isomerase signature	127	139	1.435662E-28	IPR002130	Cyclophilin-type peptidyl-prolyl cis-trans isomerase domain	GO:0000413|GO:0003755|GO:0006457
c98771_g1_i1:226:1329:1:+	368	PRINTS	PR00153	Cyclophilin peptidyl-prolyl cis-trans isomerase signature	140	155	1.435662E-28	IPR002130	Cyclophilin-type peptidyl-prolyl cis-trans isomerase domain	GO:0000413|GO:0003755|GO:0006457
c98771_g1_i1:226:1329:1:+	368	PRINTS	PR00153	Cyclophilin peptidyl-prolyl cis-trans isomerase signature	112	127	1.435662E-28	IPR002130	Cyclophilin-type peptidyl-prolyl cis-trans isomerase domain	GO:0000413|GO:0003755|GO:0006457
c98771_g1_i1:226:1329:1:+	368	Gene3D	G3DSA:1.25.40.10		219	351	6.7E-22	IPR011990	Tetratricopeptide-like helical domain	GO:0005515
c98771_g1_i1:226:1329:1:+	368	PANTHER	PTHR11071		4	364	4.7E-135	IPR024936	Cyclophilin-type peptidyl-prolyl cis-trans isomerase	GO:0003755|GO:0006457
Heat shock proteins
CL8467Contig1:197:2278:2:+	694	Pfam	PF00183	Hsp90 protein	285	690	5.0E-74	IPR001404	Heat shock protein Hsp90 family	GO:0005524|GO:0006457|GO:0006950|GO:0051082
CL8467Contig1:197:2278:2:+	694	PIRSF	PIRSF002583		37	694	4.3E-211	IPR001404	Heat shock protein Hsp90 family	GO:0005524|GO:0006457|GO:0006950|GO:0051082
CL9219Contig1:1:1285:3:+	427	Pfam	PF00183	Hsp90 protein	2	407	2.1E-97	IPR001404	Heat shock protein Hsp90 family	GO:0005524|GO:0006457|GO:0006950|GO:0051082
CL9219Contig1:1:1285:3:+	427	PANTHER	PTHR11528		1	427	5.7E-118	IPR001404	Heat shock protein Hsp90 family	GO:0005524|GO:0006457|GO:0006950|GO:0051082
c103845_g3_i1:126:2291:3:+	722	PIRSF	PIRSF002583		1	721	1.5E-255	IPR001404	Heat shock protein Hsp90 family	GO:0005524|GO:0006457|GO:0006950|GO:0051082
c103845_g3_i1:126:2291:3:+	722	Pfam	PF00183	Hsp90 protein	189	721	4.9E-264	IPR001404	Heat shock protein Hsp90 family	GO:0005524|GO:0006457|GO:0006950|GO:0051082
c103853_g2_i1:93:2441:3:+	783	PIRSF	PIRSF002583		38	782	5.5E-246	IPR001404	Heat shock protein Hsp90 family	GO:0005524|GO:0006457|GO:0006950|GO:0051082
c103853_g2_i1:93:2441:3:+	783	Pfam	PF00183	Hsp90 protein	257	777	8.4E-201	IPR001404	Heat shock protein Hsp90 family	GO:0005524|GO:0006457|GO:0006950|GO:0051082
c41558_g1_i1:1:267:1:+	89	Pfam	PF00183	Hsp90 protein	5	89	3.0E-11	IPR001404	Heat shock protein Hsp90 family	GO:0005524|GO:0006457|GO:0006950|GO:0051082
c78076_g1_i1:1:1215:1:+	405	PANTHER	PTHR11528		258	405	1.9E-244	IPR001404	Heat shock protein Hsp90 family	GO:0005524|GO:0006457|GO:0006950|GO:0051082
c78076_g1_i1:1:1215:1:+	405	PANTHER	PTHR11528		1	229	1.9E-244	IPR001404	Heat shock protein Hsp90 family	GO:0005524|GO:0006457|GO:0006950|GO:0051082
c78076_g1_i1:1:1215:1:+	405	Pfam	PF00183	Hsp90 protein	226	405	3.3E-80	IPR001404	Heat shock protein Hsp90 family	GO:0005524|GO:0006457|GO:0006950|GO:0051082
c78076_g1_i1:1:1215:1:+	405	Pfam	PF00183	Hsp90 protein	172	257	4.1E-12	IPR001404	Heat shock protein Hsp90 family	GO:0005524|GO:0006457|GO:0006950|GO:0051082
c81631_g2_i1:1:985:2:+	328	Pfam	PF00183	Hsp90 protein	190	328	2.7E-29	IPR001404	Heat shock protein Hsp90 family	GO:0005524|GO:0006457|GO:0006950|GO:0051082
c81631_g2_i1:1:985:2:+	328	PANTHER	PTHR11528		17	240	3.0E-142	IPR001404	Heat shock protein Hsp90 family	GO:0005524|GO:0006457|GO:0006950|GO:0051082
c81631_g2_i1:1:985:2:+	328	PANTHER	PTHR11528		261	328	3.0E-142	IPR001404	Heat shock protein Hsp90 family	GO:0005524|GO:0006457|GO:0006950|GO:0051082
c86002_g1_i1:1:544:2:+	181	PANTHER	PTHR11528		1	177	4.9E-41	IPR001404	Heat shock protein Hsp90 family	GO:0005524|GO:0006457|GO:0006950|GO:0051082
c90729_g1_i1:1:360:2:+	119	PANTHER	PTHR11528		5	118	1.8E-21	IPR001404	Heat shock protein Hsp90 family	GO:0005524|GO:0006457|GO:0006950|GO:0051082
c90729_g1_i1:1:360:2:+	119	Pfam	PF00183	Hsp90 protein	5	114	9.4E-22	IPR001404	Heat shock protein Hsp90 family	GO:0005524|GO:0006457|GO:0006950|GO:0051082
c92273_g1_i1:65:2236:2:+	724	Pfam	PF00183	Hsp90 protein	204	723	7.8E-247	IPR001404	Heat shock protein Hsp90 family	GO:0005524|GO:0006457|GO:0006950|GO:0051082
c92273_g1_i1:65:2236:2:+	724	PIRSF	PIRSF002583		5	724	7.4E-250	IPR001404	Heat shock protein Hsp90 family	GO:0005524|GO:0006457|GO:0006950|GO:0051082
c99512_g1_i1:32:1975:2:+	648	Pfam	PF00183	Hsp90 protein	187	647	2.4E-215	IPR001404	Heat shock protein Hsp90 family	GO:0005524|GO:0006457|GO:0006950|GO:0051082
c99512_g1_i1:32:1975:2:+	648	PIRSF	PIRSF002583		1	648	1.2E-230	IPR001404	Heat shock protein Hsp90 family	GO:0005524|GO:0006457|GO:0006950|GO:0051082
glutathione peroxidase
CL7845Contig1:290:847:2:+	186	PIRSF	PIRSF000303		3	185	4.4E-66	IPR000889	Glutathione peroxidase	GO:0004602|GO:0006979|GO:0055114
CL7845Contig1:290:847:2:+	186	PRINTS	PR01011	Glutathione peroxidase family signature	48	65	6.582252E-20	IPR000889	Glutathione peroxidase	GO:0004602|GO:0006979|GO:0055114
CL7845Contig1:290:847:2:+	186	PRINTS	PR01011	Glutathione peroxidase family signature	85	101	6.582252E-20	IPR000889	Glutathione peroxidase	GO:0004602|GO:0006979|GO:0055114
CL7845Contig1:290:847:2:+	186	PRINTS	PR01011	Glutathione peroxidase family signature	149	158	6.582252E-20	IPR000889	Glutathione peroxidase	GO:0004602|GO:0006979|GO:0055114
CL7845Contig1:290:847:2:+	186	Pfam	PF00255	Glutathione peroxidase	30	138	7.2E-41	IPR000889	Glutathione peroxidase	GO:0004602|GO:0006979|GO:0055114
CL7845Contig1:290:847:2:+	186	PANTHER	PTHR11592		27	184	4.9E-76	IPR000889	Glutathione peroxidase	GO:0004602|GO:0006979|GO:0055114
c86424_g1_i1:1:374:3:+	124	PIRSF	PIRSF000303		1	124	2.5E-35	IPR000889	Glutathione peroxidase	GO:0004602|GO:0006979|GO:0055114
c86424_g1_i1:1:374:3:+	124	Pfam	PF00255	Glutathione peroxidase	1	87	1.9E-22	IPR000889	Glutathione peroxidase	GO:0004602|GO:0006979|GO:0055114
c86424_g1_i1:1:374:3:+	124	PANTHER	PTHR11592		1	123	3.6E-23	IPR000889	Glutathione peroxidase	GO:0004602|GO:0006979|GO:0055114
c86424_g1_i1:1:374:3:+	124	PRINTS	PR01011	Glutathione peroxidase family signature	107	116	9.122903E-5	IPR000889	Glutathione peroxidase	GO:0004602|GO:0006979|GO:0055114
c86424_g1_i1:1:374:3:+	124	PRINTS	PR01011	Glutathione peroxidase family signature	34	50	9.122903E-5	IPR000889	Glutathione peroxidase	GO:0004602|GO:0006979|GO:0055114
c93150_g2_i1:1:574:2:+	191	PRINTS	PR01011	Glutathione peroxidase family signature	152	161	7.332215E-11	IPR000889	Glutathione peroxidase	GO:0004602|GO:0006979|GO:0055114
c93150_g2_i1:1:574:2:+	191	PRINTS	PR01011	Glutathione peroxidase family signature	44	61	7.332215E-11	IPR000889	Glutathione peroxidase	GO:0004602|GO:0006979|GO:0055114
c93150_g2_i1:1:574:2:+	191	PRINTS	PR01011	Glutathione peroxidase family signature	80	96	7.332215E-11	IPR000889	Glutathione peroxidase	GO:0004602|GO:0006979|GO:0055114
c93150_g2_i1:1:574:2:+	191	PIRSF	PIRSF000303		16	190	1.7E-40	IPR000889	Glutathione peroxidase	GO:0004602|GO:0006979|GO:0055114
c93150_g2_i1:1:574:2:+	191	PANTHER	PTHR11592		34	188	1.4E-35	IPR000889	Glutathione peroxidase	GO:0004602|GO:0006979|GO:0055114
c93150_g2_i1:1:574:2:+	191	Pfam	PF00255	Glutathione peroxidase	34	130	7.7E-21	IPR000889	Glutathione peroxidase	GO:0004602|GO:0006979|GO:0055114
c98041_g1_i1:144:650:3:+	169	PANTHER	PTHR11592		10	167	3.7E-84	IPR000889	Glutathione peroxidase	GO:0004602|GO:0006979|GO:0055114
c98041_g1_i1:144:650:3:+	169	Pfam	PF00255	Glutathione peroxidase	13	121	4.7E-40	IPR000889	Glutathione peroxidase	GO:0004602|GO:0006979|GO:0055114
c98041_g1_i1:144:650:3:+	169	PIRSF	PIRSF000303		1	169	8.8E-68	IPR000889	Glutathione peroxidase	GO:0004602|GO:0006979|GO:0055114
c98041_g1_i1:144:650:3:+	169	PRINTS	PR01011	Glutathione peroxidase family signature	132	141	3.57747E-18	IPR000889	Glutathione peroxidase	GO:0004602|GO:0006979|GO:0055114
c98041_g1_i1:144:650:3:+	169	PRINTS	PR01011	Glutathione peroxidase family signature	31	48	3.57747E-18	IPR000889	Glutathione peroxidase	GO:0004602|GO:0006979|GO:0055114
c98041_g1_i1:144:650:3:+	169	PRINTS	PR01011	Glutathione peroxidase family signature	68	84	3.57747E-18	IPR000889	Glutathione peroxidase	GO:0004602|GO:0006979|GO:0055114
Glutathione S-transferases
CL1526Contig1:3340:4302:1:-	321	Pfam	PF13417	Glutathione S-transferase, N-terminal domain	19	94	2.9E-19	IPR004045	Glutathione S-transferase, N-terminal	GO:0005515
CL1526Contig1:3340:4302:1:-	321	SUPERFAMILY	SSF47616		192	283	6.25E-10	IPR010987	Glutathione S-transferase, C-terminal-like
CL1526Contig1:3340:4302:1:-	321	Gene3D	G3DSA:1.20.1050.10		191	282	6.9E-13	IPR010987	Glutathione S-transferase, C-terminal-like
CL1526Contig1:3340:4302:1:-	321	Pfam	PF13410	Glutathione S-transferase, C-terminal domain	200	271	4.6E-7
CL1538Contig1:982:1572:1:-	197	Pfam	PF00043	Glutathione S-transferase, C-terminal domain	90	165	4.9E-10	IPR004046	Glutathione S-transferase, C-terminal
CL1538Contig1:982:1572:1:-	197	Pfam	PF13417	Glutathione S-transferase, N-terminal domain	4	51	1.8E-7	IPR004045	Glutathione S-transferase, N-terminal	GO:0005515
CL1538Contig1:982:1572:1:-	197	Gene3D	G3DSA:1.20.1050.10		60	180	1.5E-29	IPR010987	Glutathione S-transferase, C-terminal-like
CL1538Contig1:982:1572:1:-	197	SUPERFAMILY	SSF47616		54	172	1.81E-26	IPR010987	Glutathione S-transferase, C-terminal-like
CL1803Contig1:82:1284:1:+	401	SUPERFAMILY	SSF47616		232	350	5.32E-13	IPR010987	Glutathione S-transferase, C-terminal-like
CL1803Contig1:82:1284:1:+	401	Gene3D	G3DSA:1.20.1050.10		228	302	3.7E-9	IPR010987	Glutathione S-transferase, C-terminal-like
CL1803Contig1:82:1284:1:+	401	Pfam	PF13417	Glutathione S-transferase, N-terminal domain	77	136	2.1E-7	IPR004045	Glutathione S-transferase, N-terminal	GO:0005515
CL1803Contig1:82:1284:1:+	401	Pfam	PF14497	Glutathione S-transferase, C-terminal domain	204	301	9.6E-10	IPR004046	Glutathione S-transferase, C-terminal
CL2143Contig1:581:1447:2:+	289	Gene3D	G3DSA:1.20.1050.10		201	277	1.6E-7	IPR010987	Glutathione S-transferase, C-terminal-like
CL2143Contig1:581:1447:2:+	289	Gene3D	G3DSA:1.20.1050.10		136	153	1.6E-7	IPR010987	Glutathione S-transferase, C-terminal-like
CL2143Contig1:581:1447:2:+	289	SUPERFAMILY	SSF47616		130	279	6.0E-53	IPR010987	Glutathione S-transferase, C-terminal-like
CL2143Contig1:581:1447:2:+	289	Pfam	PF13417	Glutathione S-transferase, N-terminal domain	14	82	8.0E-13	IPR004045	Glutathione S-transferase, N-terminal	GO:0005515
CL2143Contig1:581:1447:2:+	289	Pfam	PF14497	Glutathione S-transferase, C-terminal domain	163	276	2.6E-16	IPR004046	Glutathione S-transferase, C-terminal
CL2156Contig1:158:610:2:+	151	Pfam	PF00043	Glutathione S-transferase, C-terminal domain	65	123	8.0E-9	IPR004046	Glutathione S-transferase, C-terminal
CL2156Contig1:158:610:2:+	151	Gene3D	G3DSA:1.20.1050.10		65	135	2.6E-12	IPR010987	Glutathione S-transferase, C-terminal-like
CL2156Contig1:158:610:2:+	151	SUPERFAMILY	SSF47616		21	130	1.95E-25	IPR010987	Glutathione S-transferase, C-terminal-like
CL2211Contig1:256:981:1:+	242	Gene3D	G3DSA:1.20.1050.10		107	216	2.6E-25	IPR010987	Glutathione S-transferase, C-terminal-like
CL2211Contig1:256:981:1:+	242	SUPERFAMILY	SSF47616		98	234	3.9E-23	IPR010987	Glutathione S-transferase, C-terminal-like
CL2211Contig1:256:981:1:+	242	PRINTS	PR01625	Omega-class glutathione S-transferase signature	18	33	3.065605E-18	IPR005442	Glutathione S-transferase, omega-class	GO:0004364|GO:0005737|GO:0008152	KEGG: 00053+1.8.5.1|KEGG: 00480+2.5.1.18+1.8.5.1|KEGG: 00980+2.5.1.18|KEGG: 00982+2.5.1.18|MetaCyc: PWY-2261|MetaCyc: PWY-4061|MetaCyc: PWY-4202|MetaCyc: PWY-6370|MetaCyc: PWY-6842|MetaCyc: PWY-7112|MetaCyc: PWY-7533|Reactome: REACT_11193|Reactome: REACT_13433
CL2211Contig1:256:981:1:+	242	PRINTS	PR01625	Omega-class glutathione S-transferase signature	92	106	3.065605E-18	IPR005442	Glutathione S-transferase, omega-class	GO:0004364|GO:0005737|GO:0008152	KEGG: 00053+1.8.5.1|KEGG: 00480+2.5.1.18+1.8.5.1|KEGG: 00980+2.5.1.18|KEGG: 00982+2.5.1.18|MetaCyc: PWY-2261|MetaCyc: PWY-4061|MetaCyc: PWY-4202|MetaCyc: PWY-6370|MetaCyc: PWY-6842|MetaCyc: PWY-7112|MetaCyc: PWY-7533|Reactome: REACT_11193|Reactome: REACT_13433
CL2211Contig1:256:981:1:+	242	PRINTS	PR01625	Omega-class glutathione S-transferase signature	159	178	3.065605E-18	IPR005442	Glutathione S-transferase, omega-class	GO:0004364|GO:0005737|GO:0008152	KEGG: 00053+1.8.5.1|KEGG: 00480+2.5.1.18+1.8.5.1|KEGG: 00980+2.5.1.18|KEGG: 00982+2.5.1.18|MetaCyc: PWY-2261|MetaCyc: PWY-4061|MetaCyc: PWY-4202|MetaCyc: PWY-6370|MetaCyc: PWY-6842|MetaCyc: PWY-7112|MetaCyc: PWY-7533|Reactome: REACT_11193|Reactome: REACT_13433
CL2211Contig1:256:981:1:+	242	Pfam	PF13417	Glutathione S-transferase, N-terminal domain	22	96	5.7E-23	IPR004045	Glutathione S-transferase, N-terminal	GO:0005515
CL2211Contig1:256:981:1:+	242	Pfam	PF00043	Glutathione S-transferase, C-terminal domain	122	209	4.0E-10	IPR004046	Glutathione S-transferase, C-terminal
CL2635Contig1:1985:2638:2:+	218	Pfam	PF13417	Glutathione S-transferase, N-terminal domain	9	88	1.1E-18	IPR004045	Glutathione S-transferase, N-terminal	GO:0005515
CL2635Contig1:1985:2638:2:+	218	Gene3D	G3DSA:1.20.1050.10		102	213	3.3E-56	IPR010987	Glutathione S-transferase, C-terminal-like
CL2635Contig1:1985:2638:2:+	218	SUPERFAMILY	SSF47616		89	212	1.42E-34	IPR010987	Glutathione S-transferase, C-terminal-like
CL2635Contig1:1985:2638:2:+	218	Pfam	PF00043	Glutathione S-transferase, C-terminal domain	126	185	5.8E-7	IPR004046	Glutathione S-transferase, C-terminal
CL3812Contig1:100:1002:1:+	301	Gene3D	G3DSA:1.20.1050.10		197	282	7.2E-13	IPR010987	Glutathione S-transferase, C-terminal-like
CL3812Contig1:100:1002:1:+	301	SUPERFAMILY	SSF47616		199	283	5.4E-11	IPR010987	Glutathione S-transferase, C-terminal-like
CL3812Contig1:100:1002:1:+	301	Pfam	PF13410	Glutathione S-transferase, C-terminal domain	201	272	4.0E-9
CL3812Contig1:100:1002:1:+	301	Pfam	PF13417	Glutathione S-transferase, N-terminal domain	19	93	8.1E-20	IPR004045	Glutathione S-transferase, N-terminal	GO:0005515
CL440Contig1:2202:3323:3:-	374	SUPERFAMILY	SSF47616		285	363	1.91E-9	IPR010987	Glutathione S-transferase, C-terminal-like
CL440Contig1:2202:3323:3:-	374	Gene3D	G3DSA:1.20.1050.10		289	363	1.2E-6	IPR010987	Glutathione S-transferase, C-terminal-like
CL440Contig1:2202:3323:3:-	374	Pfam	PF14497	Glutathione S-transferase, C-terminal domain	251	363	3.1E-9	IPR004046	Glutathione S-transferase, C-terminal
CL4901Contig1:509:1108:2:+	200	Pfam	PF00043	Glutathione S-transferase, C-terminal domain	108	176	3.8E-7	IPR004046	Glutathione S-transferase, C-terminal
CL4901Contig1:509:1108:2:+	200	Gene3D	G3DSA:1.20.1050.10		77	186	1.2E-20	IPR010987	Glutathione S-transferase, C-terminal-like
CL4901Contig1:509:1108:2:+	200	SUPERFAMILY	SSF47616		73	183	1.32E-20	IPR010987	Glutathione S-transferase, C-terminal-like
CL4901Contig1:509:1108:2:+	200	Pfam	PF13417	Glutathione S-transferase, N-terminal domain	5	69	9.7E-7	IPR004045	Glutathione S-transferase, N-terminal	GO:0005515
CL5293Contig1:1550:2332:3:-	261	Gene3D	G3DSA:1.20.1050.10		114	233	7.3E-35	IPR010987	Glutathione S-transferase, C-terminal-like
CL5293Contig1:1550:2332:3:-	261	SUPERFAMILY	SSF47616		116	231	4.12E-21	IPR010987	Glutathione S-transferase, C-terminal-like
CL5294Contig1:1:511:2:+	170	Gene3D	G3DSA:1.20.1050.10		44	159	2.6E-27	IPR010987	Glutathione S-transferase, C-terminal-like
CL5294Contig1:1:511:2:+	170	SUPERFAMILY	SSF47616		26	152	9.1E-23	IPR010987	Glutathione S-transferase, C-terminal-like
CL5294Contig1:1:511:2:+	170	Pfam	PF00043	Glutathione S-transferase, C-terminal domain	66	147	9.1E-9	IPR004046	Glutathione S-transferase, C-terminal
CL5294Contig1:1:511:2:+	170	Pfam	PF13417	Glutathione S-transferase, N-terminal domain	1	33	1.5E-5	IPR004045	Glutathione S-transferase, N-terminal	GO:0005515
CL5854Contig1:37:654:1:+	206	SUPERFAMILY	SSF47616		79	195	2.51E-12	IPR010987	Glutathione S-transferase, C-terminal-like
CL5854Contig1:37:654:1:+	206	Gene3D	G3DSA:1.20.1050.10		93	203	7.4E-14	IPR010987	Glutathione S-transferase, C-terminal-like
CL5854Contig1:37:654:1:+	206	Pfam	PF00043	Glutathione S-transferase, C-terminal domain	107	195	8.7E-5	IPR004046	Glutathione S-transferase, C-terminal
CL5854Contig1:37:654:1:+	206	Pfam	PF02798	Glutathione S-transferase, N-terminal domain	5	73	2.8E-8	IPR004045	Glutathione S-transferase, N-terminal	GO:0005515
CL5854Contig1:37:654:1:+	206	ProSiteProfiles	PS50405	Soluble glutathione S-transferase C-terminal domain profile.	83	206	10.541	IPR010987	Glutathione S-transferase, C-terminal-like
CL6994Contig1:1:170:3:-	56	Gene3D	G3DSA:1.20.1050.10		29	55	4.6E-5	IPR010987	Glutathione S-transferase, C-terminal-like
CL843Contig1:125:1426:3:-	434	SUPERFAMILY	SSF47616		81	210	1.21E-30	IPR010987	Glutathione S-transferase, C-terminal-like
CL843Contig1:125:1426:3:-	434	Pfam	PF02798	Glutathione S-transferase, N-terminal domain	3	78	7.7E-14	IPR004045	Glutathione S-transferase, N-terminal	GO:0005515
CL843Contig1:125:1426:3:-	434	Pfam	PF00043	Glutathione S-transferase, C-terminal domain	113	198	7.4E-15	IPR004046	Glutathione S-transferase, C-terminal
CL843Contig1:125:1426:3:-	434	Gene3D	G3DSA:1.20.1050.10		79	215	4.1E-40	IPR010987	Glutathione S-transferase, C-terminal-like
c100907_g2_i2:97:753:1:+	219	SUPERFAMILY	SSF47616		81	213	1.18E-29	IPR010987	Glutathione S-transferase, C-terminal-like
c100907_g2_i2:97:753:1:+	219	Pfam	PF13417	Glutathione S-transferase, N-terminal domain	5	80	2.4E-14	IPR004045	Glutathione S-transferase, N-terminal	GO:0005515
c100907_g2_i2:97:753:1:+	219	Gene3D	G3DSA:1.20.1050.10		89	207	1.2E-33	IPR010987	Glutathione S-transferase, C-terminal-like
c100907_g2_i2:97:753:1:+	219	Pfam	PF00043	Glutathione S-transferase, C-terminal domain	120	195	5.1E-10	IPR004046	Glutathione S-transferase, C-terminal
c101083_g1_i4:63:1133:3:+	357	Pfam	PF14497	Glutathione S-transferase, C-terminal domain	260	346	3.8E-9	IPR004046	Glutathione S-transferase, C-terminal
c101083_g1_i4:63:1133:3:+	357	Gene3D	G3DSA:1.20.1050.10		272	346	1.0E-6	IPR010987	Glutathione S-transferase, C-terminal-like
c101083_g1_i4:63:1133:3:+	357	SUPERFAMILY	SSF47616		268	346	1.36E-9	IPR010987	Glutathione S-transferase, C-terminal-like
c101367_g5_i1:33:832:3:+	266	SUPERFAMILY	SSF47616		67	184	1.17E-22	IPR010987	Glutathione S-transferase, C-terminal-like
c101367_g5_i1:33:832:3:+	266	Gene3D	G3DSA:1.20.1050.10		82	185	5.4E-27	IPR010987	Glutathione S-transferase, C-terminal-like
c101367_g5_i1:33:832:3:+	266	Pfam	PF13417	Glutathione S-transferase, N-terminal domain	5	73	1.7E-13	IPR004045	Glutathione S-transferase, N-terminal	GO:0005515
c101367_g5_i1:33:832:3:+	266	Pfam	PF00043	Glutathione S-transferase, C-terminal domain	113	183	1.3E-9	IPR004046	Glutathione S-transferase, C-terminal
c101805_g1_i1:1:711:3:+	236	SUPERFAMILY	SSF47616		123	236	4.87E-24	IPR010987	Glutathione S-transferase, C-terminal-like
c101805_g1_i1:1:711:3:+	236	Pfam	PF02798	Glutathione S-transferase, N-terminal domain	50	119	1.2E-14	IPR004045	Glutathione S-transferase, N-terminal	GO:0005515
c101805_g1_i1:1:711:3:+	236	Pfam	PF00043	Glutathione S-transferase, C-terminal domain	158	235	3.7E-9	IPR004046	Glutathione S-transferase, C-terminal
c101805_g1_i1:1:711:3:+	236	Gene3D	G3DSA:1.20.1050.10		132	232	2.7E-29	IPR010987	Glutathione S-transferase, C-terminal-like
c102026_g3_i2:82:1221:1:+	380	SUPERFAMILY	SSF47616		232	349	4.91E-13	IPR010987	Glutathione S-transferase, C-terminal-like
c102026_g3_i2:82:1221:1:+	380	Pfam	PF14497	Glutathione S-transferase, C-terminal domain	188	301	8.6E-10	IPR004046	Glutathione S-transferase, C-terminal
c102026_g3_i2:82:1221:1:+	380	Gene3D	G3DSA:1.20.1050.10		229	302	4.7E-9	IPR010987	Glutathione S-transferase, C-terminal-like
c102026_g3_i2:82:1221:1:+	380	Pfam	PF13417	Glutathione S-transferase, N-terminal domain	77	136	2.0E-7	IPR004045	Glutathione S-transferase, N-terminal	GO:0005515
c104184_g2_i3:1:811:2:+	270	SUPERFAMILY	SSF47616		160	252	2.61E-10	IPR010987	Glutathione S-transferase, C-terminal-like
c104184_g2_i3:1:811:2:+	270	Pfam	PF13410	Glutathione S-transferase, C-terminal domain	169	241	1.6E-8
c104184_g2_i3:1:811:2:+	270	Pfam	PF13417	Glutathione S-transferase, N-terminal domain	2	63	1.2E-12	IPR004045	Glutathione S-transferase, N-terminal	GO:0005515
c104184_g2_i3:1:811:2:+	270	Gene3D	G3DSA:1.20.1050.10		160	251	1.3E-13	IPR010987	Glutathione S-transferase, C-terminal-like
c288_g1_i1:1:315:1:+	105	Pfam	PF02798	Glutathione S-transferase, N-terminal domain	40	103	1.0E-9	IPR004045	Glutathione S-transferase, N-terminal	GO:0005515
c54147_g1_i1:1:435:3:+	144	Pfam	PF00043	Glutathione S-transferase, C-terminal domain	34	130	3.8E-6	IPR004046	Glutathione S-transferase, C-terminal
c54147_g1_i1:1:435:3:+	144	SUPERFAMILY	SSF47616		15	143	3.9E-20	IPR010987	Glutathione S-transferase, C-terminal-like
c54147_g1_i1:1:435:3:+	144	Gene3D	G3DSA:1.20.1050.10		15	141	2.0E-21	IPR010987	Glutathione S-transferase, C-terminal-like
c65818_g1_i1:1:341:3:+	113	Pfam	PF00043	Glutathione S-transferase, C-terminal domain	16	89	2.2E-11	IPR004046	Glutathione S-transferase, C-terminal
c65818_g1_i1:1:341:3:+	113	Gene3D	G3DSA:1.20.1050.10		8	107	9.2E-19	IPR010987	Glutathione S-transferase, C-terminal-like
c65818_g1_i1:1:341:3:+	113	SUPERFAMILY	SSF47616		3	91	2.18E-18	IPR010987	Glutathione S-transferase, C-terminal-like
c73233_g1_i1:1:214:2:+	71	Pfam	PF13417	Glutathione S-transferase, N-terminal domain	10	70	3.5E-7	IPR004045	Glutathione S-transferase, N-terminal	GO:0005515
c77994_g3_i1:1:267:2:+	88	Pfam	PF00043	Glutathione S-transferase, C-terminal domain	37	86	3.3E-6	IPR004046	Glutathione S-transferase, C-terminal
c77994_g3_i1:1:267:2:+	88	SUPERFAMILY	SSF47616		1	87	1.12E-18	IPR010987	Glutathione S-transferase, C-terminal-like
c77994_g3_i1:1:267:2:+	88	Gene3D	G3DSA:1.20.1050.10		1	87	4.1E-25	IPR010987	Glutathione S-transferase, C-terminal-like
c88463_g2_i1:1:457:2:+	152	SUPERFAMILY	SSF47616		12	100	7.8E-12	IPR010987	Glutathione S-transferase, C-terminal-like
c88463_g2_i1:1:457:2:+	152	Pfam	PF13410	Glutathione S-transferase, C-terminal domain	26	90	1.3E-6
c88463_g2_i1:1:457:2:+	152	Gene3D	G3DSA:1.20.1050.10		14	93	9.3E-12	IPR010987	Glutathione S-transferase, C-terminal-like
c89816_g2_i1:143:820:2:+	226	Gene3D	G3DSA:1.20.1050.10		90	222	2.0E-28	IPR010987	Glutathione S-transferase, C-terminal-like
c89816_g2_i1:143:820:2:+	226	Pfam	PF14497	Glutathione S-transferase, C-terminal domain	121	194	7.3E-7	IPR004046	Glutathione S-transferase, C-terminal
c89816_g2_i1:143:820:2:+	226	SUPERFAMILY	SSF47616		83	205	5.46E-25	IPR010987	Glutathione S-transferase, C-terminal-like
c89816_g2_i1:143:820:2:+	226	Pfam	PF13417	Glutathione S-transferase, N-terminal domain	5	80	1.3E-11	IPR004045	Glutathione S-transferase, N-terminal	GO:0005515
c93179_g1_i1:1:670:2:+	223	Pfam	PF00043	Glutathione S-transferase, C-terminal domain	115	208	3.9E-11	IPR004046	Glutathione S-transferase, C-terminal
c93179_g1_i1:1:670:2:+	223	SUPERFAMILY	SSF47616		97	221	3.27E-32	IPR010987	Glutathione S-transferase, C-terminal-like
c93179_g1_i1:1:670:2:+	223	Gene3D	G3DSA:1.20.1050.10		106	221	7.0E-31	IPR010987	Glutathione S-transferase, C-terminal-like
c93179_g1_i1:1:670:2:+	223	Pfam	PF02798	Glutathione S-transferase, N-terminal domain	23	91	4.5E-16	IPR004045	Glutathione S-transferase, N-terminal	GO:0005515
c93855_g1_i1:154:849:1:+	232	Gene3D	G3DSA:1.20.1050.10		79	213	6.8E-29	IPR010987	Glutathione S-transferase, C-terminal-like
c93855_g1_i1:154:849:1:+	232	Pfam	PF00043	Glutathione S-transferase, C-terminal domain	128	190	1.7E-7	IPR004046	Glutathione S-transferase, C-terminal
c93855_g1_i1:154:849:1:+	232	SUPERFAMILY	SSF47616		73	192	8.91E-20	IPR010987	Glutathione S-transferase, C-terminal-like
c93855_g1_i1:154:849:1:+	232	Pfam	PF02798	Glutathione S-transferase, N-terminal domain	1	76	2.4E-14	IPR004045	Glutathione S-transferase, N-terminal	GO:0005515
c94834_g2_i1:1:529:1:+	176	Gene3D	G3DSA:1.20.1050.10		49	173	6.6E-26	IPR010987	Glutathione S-transferase, C-terminal-like
c94834_g2_i1:1:529:1:+	176	Pfam	PF00043	Glutathione S-transferase, C-terminal domain	80	155	2.5E-7	IPR004046	Glutathione S-transferase, C-terminal
c94834_g2_i1:1:529:1:+	176	SUPERFAMILY	SSF47616		34	157	1.95E-20	IPR010987	Glutathione S-transferase, C-terminal-like
c94834_g2_i1:1:529:1:+	176	Pfam	PF13417	Glutathione S-transferase, N-terminal domain	3	40	7.2E-9	IPR004045	Glutathione S-transferase, N-terminal	GO:0005515
c94837_g3_i1:348:641:3:+	98	Pfam	PF00043	Glutathione S-transferase, C-terminal domain	9	74	9.5E-8	IPR004046	Glutathione S-transferase, C-terminal
c94837_g3_i1:348:641:3:+	98	Gene3D	G3DSA:1.20.1050.10		8	74	1.0E-7	IPR010987	Glutathione S-transferase, C-terminal-like
c94837_g3_i1:348:641:3:+	98	SUPERFAMILY	SSF47616		5	74	3.76E-9	IPR010987	Glutathione S-transferase, C-terminal-like
c94916_g1_i1:54:704:3:+	217	Pfam	PF00043	Glutathione S-transferase, C-terminal domain	123	191	4.2E-7	IPR004046	Glutathione S-transferase, C-terminal
c94916_g1_i1:54:704:3:+	217	Gene3D	G3DSA:1.20.1050.10		91	212	3.2E-28	IPR010987	Glutathione S-transferase, C-terminal-like
c94916_g1_i1:54:704:3:+	217	SUPERFAMILY	SSF47616		82	210	6.13E-25	IPR010987	Glutathione S-transferase, C-terminal-like
c94916_g1_i1:54:704:3:+	217	Pfam	PF13417	Glutathione S-transferase, N-terminal domain	8	82	1.9E-13	IPR004045	Glutathione S-transferase, N-terminal	GO:0005515
c95105_g1_i1:165:815:3:+	217	Gene3D	G3DSA:1.20.1050.10		88	211	1.1E-36	IPR010987	Glutathione S-transferase, C-terminal-like
c95105_g1_i1:165:815:3:+	217	SUPERFAMILY	SSF47616		87	209	3.62E-30	IPR010987	Glutathione S-transferase, C-terminal-like
c95105_g1_i1:165:815:3:+	217	Pfam	PF13417	Glutathione S-transferase, N-terminal domain	5	80	2.5E-15	IPR004045	Glutathione S-transferase, N-terminal	GO:0005515
c95105_g1_i1:165:815:3:+	217	Pfam	PF00043	Glutathione S-transferase, C-terminal domain	127	188	1.8E-7	IPR004046	Glutathione S-transferase, C-terminal
c95511_g1_i1:121:576:1:+	152	Pfam	PF00043	Glutathione S-transferase, C-terminal domain	63	135	2.9E-8	IPR004046	Glutathione S-transferase, C-terminal
c95511_g1_i1:121:576:1:+	152	Gene3D	G3DSA:1.20.1050.10		37	134	2.7E-29	IPR010987	Glutathione S-transferase, C-terminal-like
c95511_g1_i1:121:576:1:+	152	SUPERFAMILY	SSF47616		25	151	2.27E-28	IPR010987	Glutathione S-transferase, C-terminal-like
c95553_g1_i1:92:718:2:+	209	Pfam	PF02798	Glutathione S-transferase, N-terminal domain	14	83	5.7E-8	IPR004045	Glutathione S-transferase, N-terminal	GO:0005515
c95553_g1_i1:92:718:2:+	209	SUPERFAMILY	SSF47616		88	205	2.42E-11	IPR010987	Glutathione S-transferase, C-terminal-like
c95553_g1_i1:92:718:2:+	209	Gene3D	G3DSA:1.20.1050.10		107	206	8.8E-10	IPR010987	Glutathione S-transferase, C-terminal-like
c95783_g1_i1:231:959:3:+	243	SUPERFAMILY	SSF47616		101	238	1.39E-23	IPR010987	Glutathione S-transferase, C-terminal-like
c95783_g1_i1:231:959:3:+	243	Gene3D	G3DSA:1.20.1050.10		112	215	2.1E-24	IPR010987	Glutathione S-transferase, C-terminal-like
c95783_g1_i1:231:959:3:+	243	PRINTS	PR01625	Omega-class glutathione S-transferase signature	19	34	6.745057E-20	IPR005442	Glutathione S-transferase, omega-class	GO:0004364|GO:0005737|GO:0008152	KEGG: 00053+1.8.5.1|KEGG: 00480+2.5.1.18+1.8.5.1|KEGG: 00980+2.5.1.18|KEGG: 00982+2.5.1.18|MetaCyc: PWY-2261|MetaCyc: PWY-4061|MetaCyc: PWY-4202|MetaCyc: PWY-6370|MetaCyc: PWY-6842|MetaCyc: PWY-7112|MetaCyc: PWY-7533|Reactome: REACT_11193|Reactome: REACT_13433
c95783_g1_i1:231:959:3:+	243	PRINTS	PR01625	Omega-class glutathione S-transferase signature	94	108	6.745057E-20	IPR005442	Glutathione S-transferase, omega-class	GO:0004364|GO:0005737|GO:0008152	KEGG: 00053+1.8.5.1|KEGG: 00480+2.5.1.18+1.8.5.1|KEGG: 00980+2.5.1.18|KEGG: 00982+2.5.1.18|MetaCyc: PWY-2261|MetaCyc: PWY-4061|MetaCyc: PWY-4202|MetaCyc: PWY-6370|MetaCyc: PWY-6842|MetaCyc: PWY-7112|MetaCyc: PWY-7533|Reactome: REACT_11193|Reactome: REACT_13433
c95783_g1_i1:231:959:3:+	243	PRINTS	PR01625	Omega-class glutathione S-transferase signature	159	178	6.745057E-20	IPR005442	Glutathione S-transferase, omega-class	GO:0004364|GO:0005737|GO:0008152	KEGG: 00053+1.8.5.1|KEGG: 00480+2.5.1.18+1.8.5.1|KEGG: 00980+2.5.1.18|KEGG: 00982+2.5.1.18|MetaCyc: PWY-2261|MetaCyc: PWY-4061|MetaCyc: PWY-4202|MetaCyc: PWY-6370|MetaCyc: PWY-6842|MetaCyc: PWY-7112|MetaCyc: PWY-7533|Reactome: REACT_11193|Reactome: REACT_13433
c95783_g1_i1:231:959:3:+	243	Pfam	PF13417	Glutathione S-transferase, N-terminal domain	23	97	6.4E-24	IPR004045	Glutathione S-transferase, N-terminal	GO:0005515
c95783_g1_i1:231:959:3:+	243	Pfam	PF13410	Glutathione S-transferase, C-terminal domain	140	203	4.0E-7
c95852_g1_i4:173:2005:2:+	611	Gene3D	G3DSA:1.20.1050.10		28	98	1.2E-5	IPR010987	Glutathione S-transferase, C-terminal-like
c95852_g1_i4:173:2005:2:+	611	SUPERFAMILY	SSF47616		41	99	4.21E-8	IPR010987	Glutathione S-transferase, C-terminal-like
c95917_g1_i2:110:574:2:+	155	Gene3D	G3DSA:1.20.1050.10		69	139	2.8E-12	IPR010987	Glutathione S-transferase, C-terminal-like
c95917_g1_i2:110:574:2:+	155	SUPERFAMILY	SSF47616		25	134	2.09E-25	IPR010987	Glutathione S-transferase, C-terminal-like
c95917_g1_i2:110:574:2:+	155	Pfam	PF00043	Glutathione S-transferase, C-terminal domain	69	127	8.5E-9	IPR004046	Glutathione S-transferase, C-terminal
c96037_g1_i2:228:890:3:+	221	Pfam	PF13417	Glutathione S-transferase, N-terminal domain	12	91	1.2E-18	IPR004045	Glutathione S-transferase, N-terminal	GO:0005515
c96037_g1_i2:228:890:3:+	221	Gene3D	G3DSA:1.20.1050.10		105	216	3.4E-56	IPR010987	Glutathione S-transferase, C-terminal-like
c96037_g1_i2:228:890:3:+	221	Pfam	PF00043	Glutathione S-transferase, C-terminal domain	129	188	5.9E-7	IPR004046	Glutathione S-transferase, C-terminal
c96037_g1_i2:228:890:3:+	221	SUPERFAMILY	SSF47616		92	215	1.56E-34	IPR010987	Glutathione S-transferase, C-terminal-like
c96088_g1_i1:107:754:2:+	216	Pfam	PF13417	Glutathione S-transferase, N-terminal domain	5	79	1.5E-12	IPR004045	Glutathione S-transferase, N-terminal	GO:0005515
c96088_g1_i1:107:754:2:+	216	Pfam	PF00043	Glutathione S-transferase, C-terminal domain	120	194	2.0E-7	IPR004046	Glutathione S-transferase, C-terminal
c96088_g1_i1:107:754:2:+	216	Gene3D	G3DSA:1.20.1050.10		88	210	5.2E-29	IPR010987	Glutathione S-transferase, C-terminal-like
c96088_g1_i1:107:754:2:+	216	SUPERFAMILY	SSF47616		80	204	8.53E-26	IPR010987	Glutathione S-transferase, C-terminal-like
c96928_g1_i1:97:747:1:+	217	Pfam	PF00043	Glutathione S-transferase, C-terminal domain	113	195	3.3E-10	IPR004046	Glutathione S-transferase, C-terminal
c96928_g1_i1:97:747:1:+	217	Pfam	PF13417	Glutathione S-transferase, N-terminal domain	5	80	3.9E-11	IPR004045	Glutathione S-transferase, N-terminal	GO:0005515
c96928_g1_i1:97:747:1:+	217	SUPERFAMILY	SSF47616		81	208	3.62E-29	IPR010987	Glutathione S-transferase, C-terminal-like
c96928_g1_i1:97:747:1:+	217	Gene3D	G3DSA:1.20.1050.10		89	212	1.2E-34	IPR010987	Glutathione S-transferase, C-terminal-like
c96980_g1_i1:82:744:1:+	221	Gene3D	G3DSA:1.20.1050.10		11	64	1.8E-4	IPR010987	Glutathione S-transferase, C-terminal-like
c96980_g1_i1:82:744:1:+	221	SUPERFAMILY	SSF47616		11	65	1.06E-7	IPR010987	Glutathione S-transferase, C-terminal-like
c97036_g1_i1:34:678:1:+	215	Gene3D	G3DSA:1.20.1050.10		89	210	2.9E-30	IPR010987	Glutathione S-transferase, C-terminal-like
c97036_g1_i1:34:678:1:+	215	Pfam	PF00043	Glutathione S-transferase, C-terminal domain	120	192	1.2E-10	IPR004046	Glutathione S-transferase, C-terminal
c97036_g1_i1:34:678:1:+	215	SUPERFAMILY	SSF47616		82	195	1.56E-24	IPR010987	Glutathione S-transferase, C-terminal-like
c97036_g1_i1:34:678:1:+	215	Pfam	PF13417	Glutathione S-transferase, N-terminal domain	11	81	8.5E-11	IPR004045	Glutathione S-transferase, N-terminal	GO:0005515
c97041_g1_i2:1:625:2:+	208	Gene3D	G3DSA:1.20.1050.10		103	206	3.0E-12	IPR010987	Glutathione S-transferase, C-terminal-like
c97041_g1_i2:1:625:2:+	208	SUPERFAMILY	SSF47616		88	206	1.35E-13	IPR010987	Glutathione S-transferase, C-terminal-like
c97041_g1_i2:1:625:2:+	208	Pfam	PF02798	Glutathione S-transferase, N-terminal domain	14	82	4.0E-8	IPR004045	Glutathione S-transferase, N-terminal	GO:0005515
c97041_g1_i2:1:625:2:+	208	Pfam	PF00043	Glutathione S-transferase, C-terminal domain	119	197	2.2E-6	IPR004046	Glutathione S-transferase, C-terminal
c97332_g1_i2:1:698:3:+	232	SUPERFAMILY	SSF47616		115	231	4.46E-25	IPR010987	Glutathione S-transferase, C-terminal-like
c97332_g1_i2:1:698:3:+	232	Pfam	PF02798	Glutathione S-transferase, N-terminal domain	42	110	2.1E-15	IPR004045	Glutathione S-transferase, N-terminal	GO:0005515
c97332_g1_i2:1:698:3:+	232	Gene3D	G3DSA:1.20.1050.10		124	224	7.8E-27	IPR010987	Glutathione S-transferase, C-terminal-like
c97332_g1_i2:1:698:3:+	232	Pfam	PF00043	Glutathione S-transferase, C-terminal domain	134	227	8.3E-7	IPR004046	Glutathione S-transferase, C-terminal
c97444_g1_i1:461:1141:2:+	227	SUPERFAMILY	SSF47616		83	209	1.81E-28	IPR010987	Glutathione S-transferase, C-terminal-like
c97444_g1_i1:461:1141:2:+	227	Pfam	PF00043	Glutathione S-transferase, C-terminal domain	136	201	1.5E-8	IPR004046	Glutathione S-transferase, C-terminal
c97444_g1_i1:461:1141:2:+	227	Pfam	PF02798	Glutathione S-transferase, N-terminal domain	13	77	2.7E-6	IPR004045	Glutathione S-transferase, N-terminal	GO:0005515
c97444_g1_i1:461:1141:2:+	227	Gene3D	G3DSA:1.20.1050.10		83	222	3.1E-42	IPR010987	Glutathione S-transferase, C-terminal-like
c97453_g1_i3:169:981:1:+	271	SUPERFAMILY	SSF47616		207	269	7.8E-8	IPR010987	Glutathione S-transferase, C-terminal-like
c97453_g1_i3:169:981:1:+	271	Gene3D	G3DSA:1.20.1050.10		210	269	5.3E-7	IPR010987	Glutathione S-transferase, C-terminal-like
c97453_g1_i3:169:981:1:+	271	Pfam	PF00043	Glutathione S-transferase, C-terminal domain	206	269	1.1E-4	IPR004046	Glutathione S-transferase, C-terminal
c97453_g1_i6:785:1546:2:+	254	SUPERFAMILY	SSF47616		191	252	9.19E-8	IPR010987	Glutathione S-transferase, C-terminal-like
c97453_g1_i6:785:1546:2:+	254	Gene3D	G3DSA:1.20.1050.10		194	252	4.7E-7	IPR010987	Glutathione S-transferase, C-terminal-like
c97453_g1_i6:785:1546:2:+	254	Pfam	PF00043	Glutathione S-transferase, C-terminal domain	189	252	1.0E-4	IPR004046	Glutathione S-transferase, C-terminal
c97635_g1_i2:1:776:3:+	258	Pfam	PF02798	Glutathione S-transferase, N-terminal domain	29	100	5.7E-14	IPR004045	Glutathione S-transferase, N-terminal	GO:0005515
c97635_g1_i2:1:776:3:+	258	SUPERFAMILY	SSF47616		106	245	3.62E-21	IPR010987	Glutathione S-transferase, C-terminal-like
c97635_g1_i2:1:776:3:+	258	Gene3D	G3DSA:1.20.1050.10		113	245	7.4E-28	IPR010987	Glutathione S-transferase, C-terminal-like
c97635_g1_i2:1:776:3:+	258	Pfam	PF00043	Glutathione S-transferase, C-terminal domain	159	236	5.1E-12	IPR004046	Glutathione S-transferase, C-terminal
c98355_g1_i3:135:752:3:+	206	Pfam	PF00043	Glutathione S-transferase, C-terminal domain	97	191	1.7E-9	IPR004046	Glutathione S-transferase, C-terminal
c98355_g1_i3:135:752:3:+	206	Pfam	PF02798	Glutathione S-transferase, N-terminal domain	5	74	8.6E-16	IPR004045	Glutathione S-transferase, N-terminal	GO:0005515
c98355_g1_i3:135:752:3:+	206	Gene3D	G3DSA:1.20.1050.10		88	203	6.6E-31	IPR010987	Glutathione S-transferase, C-terminal-like
c98355_g1_i3:135:752:3:+	206	SUPERFAMILY	SSF47616		78	203	3.76E-32	IPR010987	Glutathione S-transferase, C-terminal-like
c98410_g1_i1:46:843:1:+	266	Gene3D	G3DSA:1.20.1050.10		133	257	5.6E-32	IPR010987	Glutathione S-transferase, C-terminal-like
c98410_g1_i1:46:843:1:+	266	SUPERFAMILY	SSF47616		132	246	2.42E-27	IPR010987	Glutathione S-transferase, C-terminal-like
c98410_g1_i1:46:843:1:+	266	Pfam	PF02798	Glutathione S-transferase, N-terminal domain	47	120	8.9E-11	IPR004045	Glutathione S-transferase, N-terminal	GO:0005515
c98410_g1_i1:46:843:1:+	266	Pfam	PF13410	Glutathione S-transferase, C-terminal domain	169	233	1.2E-6
c98970_g1_i3:531:1187:3:+	219	Gene3D	G3DSA:1.20.1050.10		89	211	6.0E-32	IPR010987	Glutathione S-transferase, C-terminal-like
c98970_g1_i3:531:1187:3:+	219	SUPERFAMILY	SSF47616		81	203	8.32E-27	IPR010987	Glutathione S-transferase, C-terminal-like
c98970_g1_i3:531:1187:3:+	219	Pfam	PF00043	Glutathione S-transferase, C-terminal domain	122	195	8.9E-13	IPR004046	Glutathione S-transferase, C-terminal
c98970_g1_i3:531:1187:3:+	219	Pfam	PF13417	Glutathione S-transferase, N-terminal domain	8	80	5.3E-12	IPR004045	Glutathione S-transferase, N-terminal	GO:0005515
c99609_g1_i8:1:783:1:+	261	SUPERFAMILY	SSF47616		118	244	1.71E-31	IPR010987	Glutathione S-transferase, C-terminal-like
c99609_g1_i8:1:783:1:+	261	Pfam	PF00043	Glutathione S-transferase, C-terminal domain	136	230	1.2E-9	IPR004046	Glutathione S-transferase, C-terminal
c99609_g1_i8:1:783:1:+	261	Pfam	PF02798	Glutathione S-transferase, N-terminal domain	45	113	1.7E-14	IPR004045	Glutathione S-transferase, N-terminal	GO:0005515
c99609_g1_i8:1:783:1:+	261	Gene3D	G3DSA:1.20.1050.10		128	227	4.3E-31	IPR010987	Glutathione S-transferase, C-terminal-like
c99770_g2_i4:1:820:2:+	273	Pfam	PF02798	Glutathione S-transferase, N-terminal domain	60	132	1.6E-12	IPR004045	Glutathione S-transferase, N-terminal	GO:0005515
c99770_g2_i4:1:820:2:+	273	SUPERFAMILY	SSF47616		137	253	4.78E-25	IPR010987	Glutathione S-transferase, C-terminal-like
c99770_g2_i4:1:820:2:+	273	Gene3D	G3DSA:1.20.1050.10		145	268	3.3E-30	IPR010987	Glutathione S-transferase, C-terminal-like
c99770_g2_i4:1:820:2:+	273	Pfam	PF00043	Glutathione S-transferase, C-terminal domain	173	251	2.2E-13	IPR004046	Glutathione S-transferase, C-terminal
cytochrome c reductases
c105190_g1_i1:466:639:1:+	58	Gene3D	G3DSA:1.10.287.20		6	41	9.8E-4	IPR023184	Ubiquinol-cytochrome C reductase hinge domain
c90444_g1_i1:93:368:3:+	92	PIRSF	PIRSF000019		2	91	1.7E-28	IPR003422	Cytochrome b-c1 complex, subunit 6	GO:0006122|GO:0008121
c90444_g1_i1:93:368:3:+	92	Gene3D	G3DSA:1.10.287.20		16	91	9.1E-29	IPR023184	Ubiquinol-cytochrome C reductase hinge domain
c90444_g1_i1:93:368:3:+	92	SUPERFAMILY	SSF81531		16	91	1.96E-25	IPR023184	Ubiquinol-cytochrome C reductase hinge domain
c90444_g1_i1:93:368:3:+	92	Pfam	PF02320	Ubiquinol-cytochrome C reductase hinge protein	27	91	1.1E-27	IPR023184	Ubiquinol-cytochrome C reductase hinge domain
c90444_g1_i1:93:368:3:+	92	PANTHER	PTHR15336		16	91	5.9E-34	IPR003422	Cytochrome b-c1 complex, subunit 6	GO:0006122|GO:0008121
c94528_g1_i1:1:812:3:+	270	PANTHER	PTHR10134:SF4		46	247	9.0E-121
c94528_g1_i1:1:812:3:+	270	Gene3D	G3DSA:1.20.5.270		47	97	7.8E-18	IPR004192	Ubiquinol cytochrome reductase, transmembrane domain	GO:0008121|GO:0055114	KEGG: 00190+1.10.2.2|MetaCyc: PWY-3781|MetaCyc: PWY-6692|MetaCyc: PWY-7082|MetaCyc: PWY-7279
c94528_g1_i1:1:812:3:+	270	TIGRFAM	TIGR01416	Rieske_proteo: ubiquinol-cytochrome c reductase, iron-sulfur subunit	90	241	1.4E-51	IPR006317	Ubiquinol-cytochrome c reductase, iron-sulphur subunit	GO:0008121|GO:0055114	KEGG: 00190+1.10.2.2|MetaCyc: PWY-3781|MetaCyc: PWY-6692|MetaCyc: PWY-7082|MetaCyc: PWY-7279
c94528_g1_i1:1:812:3:+	270	Pfam	PF00355	Rieske [2Fe-2S] domain	173	231	9.6E-16	IPR017941	Rieske [2Fe-2S] iron-sulphur domain	GO:0016491|GO:0051537|GO:0055114
c94528_g1_i1:1:812:3:+	270	SUPERFAMILY	SSF81502		47	115	1.29E-13
c94528_g1_i1:1:812:3:+	270	PRINTS	PR00162	Rieske 2Fe-2S subunit signature	202	214	1.721755E-16	IPR005805	Rieske iron-sulphur protein, C-terminal	GO:0008121|GO:0016020|GO:0055114
c94528_g1_i1:1:812:3:+	270	PRINTS	PR00162	Rieske 2Fe-2S subunit signature	214	226	1.721755E-16	IPR005805	Rieske iron-sulphur protein, C-terminal	GO:0008121|GO:0016020|GO:0055114
c94528_g1_i1:1:812:3:+	270	PRINTS	PR00162	Rieske 2Fe-2S subunit signature	180	191	1.721755E-16	IPR005805	Rieske iron-sulphur protein, C-terminal	GO:0008121|GO:0016020|GO:0055114
c94528_g1_i1:1:812:3:+	270	Gene3D	G3DSA:2.102.10.10		98	243	2.3E-39	IPR017941	Rieske [2Fe-2S] iron-sulphur domain	GO:0016491|GO:0051537|GO:0055114
c94528_g1_i1:1:812:3:+	270	Pfam	PF02921	Ubiquinol cytochrome reductase transmembrane region	47	113	4.5E-13	IPR004192	Ubiquinol cytochrome reductase, transmembrane domain	GO:0008121|GO:0055114	KEGG: 00190+1.10.2.2|MetaCyc: PWY-3781|MetaCyc: PWY-6692|MetaCyc: PWY-7082|MetaCyc: PWY-7279
c94528_g1_i1:1:812:3:+	270	SUPERFAMILY	SSF50022		116	240	7.44E-36	IPR017941	Rieske [2Fe-2S] iron-sulphur domain	GO:0016491|GO:0051537|GO:0055114
c94528_g1_i1:1:812:3:+	270	PANTHER	PTHR10134		46	247	9.0E-121	IPR014349	Rieske iron-sulphur protein	GO:0016679|GO:0055114
c98964_g1_i1:107:913:2:+	269	Gene3D	G3DSA:1.20.5.270		73	124	9.3E-29	IPR004192	Ubiquinol cytochrome reductase, transmembrane domain	GO:0008121|GO:0055114	KEGG: 00190+1.10.2.2|MetaCyc: PWY-3781|MetaCyc: PWY-6692|MetaCyc: PWY-7082|MetaCyc: PWY-7279
c98964_g1_i1:107:913:2:+	269	TIGRFAM	TIGR01416	Rieske_proteo: ubiquinol-cytochrome c reductase, iron-sulfur subunit	104	268	7.4E-55	IPR006317	Ubiquinol-cytochrome c reductase, iron-sulphur subunit	GO:0008121|GO:0055114	KEGG: 00190+1.10.2.2|MetaCyc: PWY-3781|MetaCyc: PWY-6692|MetaCyc: PWY-7082|MetaCyc: PWY-7279
c98964_g1_i1:107:913:2:+	269	Pfam	PF00355	Rieske [2Fe-2S] domain	173	254	1.5E-15	IPR017941	Rieske [2Fe-2S] iron-sulphur domain	GO:0016491|GO:0051537|GO:0055114
c98964_g1_i1:107:913:2:+	269	PANTHER	PTHR10134:SF4		1	268	5.2E-148
c98964_g1_i1:107:913:2:+	269	SUPERFAMILY	SSF81502		73	141	4.8E-22
c98964_g1_i1:107:913:2:+	269	PRINTS	PR00162	Rieske 2Fe-2S subunit signature	228	240	3.797354E-17	IPR005805	Rieske iron-sulphur protein, C-terminal	GO:0008121|GO:0016020|GO:0055114
c98964_g1_i1:107:913:2:+	269	PRINTS	PR00162	Rieske 2Fe-2S subunit signature	206	217	3.797354E-17	IPR005805	Rieske iron-sulphur protein, C-terminal	GO:0008121|GO:0016020|GO:0055114
c98964_g1_i1:107:913:2:+	269	PRINTS	PR00162	Rieske 2Fe-2S subunit signature	240	252	3.797354E-17	IPR005805	Rieske iron-sulphur protein, C-terminal	GO:0008121|GO:0016020|GO:0055114
c98964_g1_i1:107:913:2:+	269	PANTHER	PTHR10134		1	268	5.2E-148	IPR014349	Rieske iron-sulphur protein	GO:0016679|GO:0055114
c98964_g1_i1:107:913:2:+	269	SUPERFAMILY	SSF50022		129	266	9.85E-38	IPR017941	Rieske [2Fe-2S] iron-sulphur domain	GO:0016491|GO:0051537|GO:0055114
c98964_g1_i1:107:913:2:+	269	Gene3D	G3DSA:2.102.10.10		125	267	3.1E-41	IPR017941	Rieske [2Fe-2S] iron-sulphur domain	GO:0016491|GO:0051537|GO:0055114
c98964_g1_i1:107:913:2:+	269	Pfam	PF09165	Ubiquinol-cytochrome c reductase 8 kDa, N-terminal	6	71	7.1E-13	IPR015248	Ubiquinol-cytochrome c reductase 8kDa, N-terminal	GO:0008121|GO:0055114	KEGG: 00190+1.10.2.2|MetaCyc: PWY-3781|MetaCyc: PWY-6692|MetaCyc: PWY-7082|MetaCyc: PWY-7279
c98964_g1_i1:107:913:2:+	269	Pfam	PF02921	Ubiquinol cytochrome reductase transmembrane region	73	139	3.0E-25	IPR004192	Ubiquinol cytochrome reductase, transmembrane domain	GO:0008121|GO:0055114	KEGG: 00190+1.10.2.2|MetaCyc: PWY-3781|MetaCyc: PWY-6692|MetaCyc: PWY-7082|MetaCyc: PWY-7279
cytochrome c oxidases
CL1507Contig1:65:367:1:-	101	PANTHER	PTHR13631		7	99	4.9E-27
CL1507Contig1:65:367:1:-	101	PANTHER	PTHR13631:SF5		7	99	4.9E-27
CL1507Contig1:65:367:1:-	101	Pfam	PF14138	Cytochrome c oxidase assembly protein COX16	17	96	2.7E-28	IPR020164	Cytochrome c oxidase assembly protein COX16	GO:0031966
CL2907Contig1:495:773:3:+	93	ProDom	PD007270	C CYTOCHROME OXIDASE MEMBRANE VB SUBUNIT POLYPEPTIDE MITOCHONDRION OXIDOREDUCTASE INNER	6	87	1.0E-33	IPR002124	Cytochrome c oxidase, subunit Vb	GO:0004129|GO:0005740
CL2907Contig1:495:773:3:+	93	Pfam	PF01215	Cytochrome c oxidase subunit Vb	6	88	2.3E-19	IPR002124	Cytochrome c oxidase, subunit Vb	GO:0004129|GO:0005740
CL2907Contig1:495:773:3:+	93	SUPERFAMILY	SSF57802		3	89	1.46E-29
CL2907Contig1:495:773:3:+	93	Gene3D	G3DSA:2.60.11.10		3	89	1.7E-34	IPR002124	Cytochrome c oxidase, subunit Vb	GO:0004129|GO:0005740
CL2907Contig1:495:773:3:+	93	PANTHER	PTHR10122		3	91	4.7E-37	IPR002124	Cytochrome c oxidase, subunit Vb	GO:0004129|GO:0005740
CL303Contig2:319:825:1:+	169	PANTHER	PTHR10707:SF10		8	168	5.8E-61
CL303Contig2:319:825:1:+	169	PRINTS	PR01873	Cytochrome c oxidase subunit IV signature	82	100	2.540499E-21	IPR013288	Cytochrome c oxidase subunit IV
CL303Contig2:319:825:1:+	169	PRINTS	PR01873	Cytochrome c oxidase subunit IV signature	39	52	2.540499E-21	IPR013288	Cytochrome c oxidase subunit IV
CL303Contig2:319:825:1:+	169	PRINTS	PR01873	Cytochrome c oxidase subunit IV signature	123	136	2.540499E-21	IPR013288	Cytochrome c oxidase subunit IV
CL303Contig2:319:825:1:+	169	PRINTS	PR01873	Cytochrome c oxidase subunit IV signature	151	167	2.540499E-21	IPR013288	Cytochrome c oxidase subunit IV
CL303Contig2:319:825:1:+	169	SUPERFAMILY	SSF81406		26	168	6.67E-58	IPR004203	Cytochrome c oxidase subunit IV family	GO:0004129
CL303Contig2:319:825:1:+	169	Gene3D	G3DSA:1.10.442.10		23	168	1.8E-67	IPR004203	Cytochrome c oxidase subunit IV family	GO:0004129
CL303Contig2:319:825:1:+	169	PANTHER	PTHR10707		8	168	5.8E-61	IPR004203	Cytochrome c oxidase subunit IV family	GO:0004129
CL303Contig2:319:825:1:+	169	Pfam	PF02936	Cytochrome c oxidase subunit IV	26	167	3.9E-53	IPR004203	Cytochrome c oxidase subunit IV family	GO:0004129
CL3083Contig1:381:587:3:+	69	SUPERFAMILY	SSF47072		13	68	1.15E-22	IPR009069	Cysteine alpha-hairpin motif superfamily
CL3083Contig1:381:587:3:+	69	Gene3D	G3DSA:1.10.810.10		32	62	2.8E-10	IPR009069	Cysteine alpha-hairpin motif superfamily
CL3083Contig1:381:587:3:+	69	Pfam	PF05051	Cytochrome C oxidase copper chaperone (COX17)	20	68	4.0E-25	IPR007745	Cytochrome c oxidase copper chaperone	GO:0005507|GO:0005758|GO:0006825|GO:0016531
CL3083Contig1:381:587:3:+	69	PANTHER	PTHR16719		15	68	2.9E-32	IPR007745	Cytochrome c oxidase copper chaperone	GO:0005507|GO:0005758|GO:0006825|GO:0016531
CL3083Contig1:381:587:3:+	69	ProDom	PD014904	COPPER CHAPERONE C OXIDASE CYTOCHROME COX17 CHAPERONE METAL-BINDING MITOCHONDRION ASSEMBLY	20	68	4.0E-17	IPR007745	Cytochrome c oxidase copper chaperone	GO:0005507|GO:0005758|GO:0006825|GO:0016531
CL3676Contig1:837:2661:3:+	608	PANTHER	PTHR10422:SF18		88	600	4.5E-274
CL3676Contig1:837:2661:3:+	608	SUPERFAMILY	SSF81442		87	605	6.02E-172	IPR023616	Cytochrome c oxidase, subunit I domain	GO:0004129|GO:0055114	KEGG: 00190+1.9.3.1|MetaCyc: PWY-3781|MetaCyc: PWY-4521|MetaCyc: PWY-6692|MetaCyc: PWY-7279|UniPathway: UPA00705
CL3676Contig1:837:2661:3:+	608	Pfam	PF00115	Cytochrome C and Quinol oxidase polypeptide I	93	552	2.9E-124	IPR000883	Cytochrome c oxidase subunit I	GO:0004129|GO:0005506|GO:0009055|GO:0009060|GO:0016021|GO:0020037|GO:0055114	KEGG: 00190+1.9.3.1|MetaCyc: PWY-3781|MetaCyc: PWY-4521|MetaCyc: PWY-6692|MetaCyc: PWY-7279|UniPathway: UPA00705
CL3676Contig1:837:2661:3:+	608	PANTHER	PTHR10422		88	600	4.5E-274	IPR000883	Cytochrome c oxidase subunit I	GO:0004129|GO:0005506|GO:0009055|GO:0009060|GO:0016021|GO:0020037|GO:0055114	KEGG: 00190+1.9.3.1|MetaCyc: PWY-3781|MetaCyc: PWY-4521|MetaCyc: PWY-6692|MetaCyc: PWY-7279|UniPathway: UPA00705
CL3676Contig1:837:2661:3:+	608	Gene3D	G3DSA:1.20.210.10		87	605	1.8E-204	IPR023616	Cytochrome c oxidase, subunit I domain	GO:0004129|GO:0055114	KEGG: 00190+1.9.3.1|MetaCyc: PWY-3781|MetaCyc: PWY-4521|MetaCyc: PWY-6692|MetaCyc: PWY-7279|UniPathway: UPA00705
CL3676Contig1:837:2661:3:+	608	PRINTS	PR01165	Cytochrome c oxidase subunit I signature	207	219	1.113747E-101	IPR000883	Cytochrome c oxidase subunit I	GO:0004129|GO:0005506|GO:0009055|GO:0009060|GO:0016021|GO:0020037|GO:0055114	KEGG: 00190+1.9.3.1|MetaCyc: PWY-3781|MetaCyc: PWY-4521|MetaCyc: PWY-6692|MetaCyc: PWY-7279|UniPathway: UPA00705
CL3676Contig1:837:2661:3:+	608	PRINTS	PR01165	Cytochrome c oxidase subunit I signature	458	477	1.113747E-101	IPR000883	Cytochrome c oxidase subunit I	GO:0004129|GO:0005506|GO:0009055|GO:0009060|GO:0016021|GO:0020037|GO:0055114	KEGG: 00190+1.9.3.1|MetaCyc: PWY-3781|MetaCyc: PWY-4521|MetaCyc: PWY-6692|MetaCyc: PWY-7279|UniPathway: UPA00705
CL3676Contig1:837:2661:3:+	608	PRINTS	PR01165	Cytochrome c oxidase subunit I signature	509	530	1.113747E-101	IPR000883	Cytochrome c oxidase subunit I	GO:0004129|GO:0005506|GO:0009055|GO:0009060|GO:0016021|GO:0020037|GO:0055114	KEGG: 00190+1.9.3.1|MetaCyc: PWY-3781|MetaCyc: PWY-4521|MetaCyc: PWY-6692|MetaCyc: PWY-7279|UniPathway: UPA00705
CL3676Contig1:837:2661:3:+	608	PRINTS	PR01165	Cytochrome c oxidase subunit I signature	86	111	1.113747E-101	IPR000883	Cytochrome c oxidase subunit I	GO:0004129|GO:0005506|GO:0009055|GO:0009060|GO:0016021|GO:0020037|GO:0055114	KEGG: 00190+1.9.3.1|MetaCyc: PWY-3781|MetaCyc: PWY-4521|MetaCyc: PWY-6692|MetaCyc: PWY-7279|UniPathway: UPA00705
CL3676Contig1:837:2661:3:+	608	PRINTS	PR01165	Cytochrome c oxidase subunit I signature	298	319	1.113747E-101	IPR000883	Cytochrome c oxidase subunit I	GO:0004129|GO:0005506|GO:0009055|GO:0009060|GO:0016021|GO:0020037|GO:0055114	KEGG: 00190+1.9.3.1|MetaCyc: PWY-3781|MetaCyc: PWY-4521|MetaCyc: PWY-6692|MetaCyc: PWY-7279|UniPathway: UPA00705
CL3676Contig1:837:2661:3:+	608	PRINTS	PR01165	Cytochrome c oxidase subunit I signature	239	257	1.113747E-101	IPR000883	Cytochrome c oxidase subunit I	GO:0004129|GO:0005506|GO:0009055|GO:0009060|GO:0016021|GO:0020037|GO:0055114	KEGG: 00190+1.9.3.1|MetaCyc: PWY-3781|MetaCyc: PWY-4521|MetaCyc: PWY-6692|MetaCyc: PWY-7279|UniPathway: UPA00705
CL3676Contig1:837:2661:3:+	608	PRINTS	PR01165	Cytochrome c oxidase subunit I signature	430	448	1.113747E-101	IPR000883	Cytochrome c oxidase subunit I	GO:0004129|GO:0005506|GO:0009055|GO:0009060|GO:0016021|GO:0020037|GO:0055114	KEGG: 00190+1.9.3.1|MetaCyc: PWY-3781|MetaCyc: PWY-4521|MetaCyc: PWY-6692|MetaCyc: PWY-7279|UniPathway: UPA00705
CL3676Contig1:837:2661:3:+	608	PRINTS	PR01165	Cytochrome c oxidase subunit I signature	369	384	1.113747E-101	IPR000883	Cytochrome c oxidase subunit I	GO:0004129|GO:0005506|GO:0009055|GO:0009060|GO:0016021|GO:0020037|GO:0055114	KEGG: 00190+1.9.3.1|MetaCyc: PWY-3781|MetaCyc: PWY-4521|MetaCyc: PWY-6692|MetaCyc: PWY-7279|UniPathway: UPA00705
CL3676Contig1:837:2661:3:+	608	PRINTS	PR01165	Cytochrome c oxidase subunit I signature	393	414	1.113747E-101	IPR000883	Cytochrome c oxidase subunit I	GO:0004129|GO:0005506|GO:0009055|GO:0009060|GO:0016021|GO:0020037|GO:0055114	KEGG: 00190+1.9.3.1|MetaCyc: PWY-3781|MetaCyc: PWY-4521|MetaCyc: PWY-6692|MetaCyc: PWY-7279|UniPathway: UPA00705
CL3676Contig1:837:2661:3:+	608	PRINTS	PR01165	Cytochrome c oxidase subunit I signature	134	157	1.113747E-101	IPR000883	Cytochrome c oxidase subunit I	GO:0004129|GO:0005506|GO:0009055|GO:0009060|GO:0016021|GO:0020037|GO:0055114	KEGG: 00190+1.9.3.1|MetaCyc: PWY-3781|MetaCyc: PWY-4521|MetaCyc: PWY-6692|MetaCyc: PWY-7279|UniPathway: UPA00705
CL478Contig1:2067:2306:3:-	80	PANTHER	PTHR22977		1	76	2.3E-30
CL478Contig1:2067:2306:3:-	80	Pfam	PF08583	Cytochrome c oxidase biogenesis protein Cmc1 like	1	70	3.8E-17	IPR013892	Cytochrome c oxidase biogenesis protein Cmc1-like
CL478Contig1:2067:2306:3:-	80	PANTHER	PTHR22977:SF1		1	76	2.3E-30
CL4819Contig1:96:317:3:+	74	Pfam	PF02935	Cytochrome c oxidase subunit VIIc	21	73	1.5E-14	IPR004202	Cytochrome c oxidase subunit VIIc	GO:0004129
CL4819Contig1:96:317:3:+	74	Gene3D	G3DSA:4.10.49.10		29	73	3.6E-16	IPR004202	Cytochrome c oxidase subunit VIIc	GO:0004129
CL4819Contig1:96:317:3:+	74	PANTHER	PTHR13313		23	73	3.6E-12	IPR004202	Cytochrome c oxidase subunit VIIc	GO:0004129
CL4819Contig1:96:317:3:+	74	SUPERFAMILY	SSF81427		29	73	1.2E-13	IPR004202	Cytochrome c oxidase subunit VIIc	GO:0004129
CL6441Contig1:100:786:1:+	229	Gene3D	G3DSA:1.25.40.40		31	88	5.4E-21	IPR003204	Cytochrome c oxidase, subunit Va/VI	GO:0004129|GO:0005743
CL6441Contig1:100:786:1:+	229	PANTHER	PTHR14200:SF11		38	88	1.0E-23
CL6441Contig1:100:786:1:+	229	SUPERFAMILY	SSF48479		31	89	2.22E-22	IPR003204	Cytochrome c oxidase, subunit Va/VI	GO:0004129|GO:0005743
CL6441Contig1:100:786:1:+	229	PANTHER	PTHR14200		38	88	1.0E-23	IPR003204	Cytochrome c oxidase, subunit Va/VI	GO:0004129|GO:0005743
CL6441Contig1:100:786:1:+	229	Pfam	PF02284	Cytochrome c oxidase subunit Va	32	90	3.9E-20	IPR003204	Cytochrome c oxidase, subunit Va/VI	GO:0004129|GO:0005743
CL9478Contig1:24:378:3:+	118	Pfam	PF08583	Cytochrome c oxidase biogenesis protein Cmc1 like	39	108	3.6E-17	IPR013892	Cytochrome c oxidase biogenesis protein Cmc1-like
CL966Contig1:893:1186:3:-	98	PANTHER	PTHR23027		1	71	1.1E-26
CL966Contig1:893:1186:3:-	98	Pfam	PF02297	Cytochrome oxidase c subunit VIb	2	68	1.4E-17	IPR003213	Cytochrome c oxidase, subunit VIb	GO:0004129|GO:0005739
CL966Contig1:893:1186:3:-	98	Gene3D	G3DSA:1.10.10.140		2	69	1.3E-17	IPR003213	Cytochrome c oxidase, subunit VIb	GO:0004129|GO:0005739
CL966Contig1:893:1186:3:-	98	PANTHER	PTHR23027:SF2		1	71	1.1E-26
CL966Contig1:893:1186:3:-	98	SUPERFAMILY	SSF47694		1	68	3.53E-15	IPR003213	Cytochrome c oxidase, subunit VIb	GO:0004129|GO:0005739
c105397_g3_i1:379:561:1:+	61	SUPERFAMILY	SSF49503		3	60	1.51E-16	IPR008972	Cupredoxin
c105397_g3_i1:379:561:1:+	61	PANTHER	PTHR22888		3	60	7.1E-12
c105397_g3_i1:379:561:1:+	61	PRINTS	PR01166	Cytochrome c oxidase subunit II signature	32	53	5.735142E-9
c105397_g3_i1:379:561:1:+	61	PRINTS	PR01166	Cytochrome c oxidase subunit II signature	56	61	5.735142E-9
c105397_g3_i1:379:561:1:+	61	Pfam	PF00116	Cytochrome C oxidase subunit II, periplasmic domain	3	60	1.1E-21	IPR002429	Cytochrome c oxidase subunit II C-terminal	GO:0004129|GO:0005507|GO:0016020
c105397_g3_i1:379:561:1:+	61	PANTHER	PTHR22888:SF2		3	60	7.1E-12
c105397_g3_i1:379:561:1:+	61	Gene3D	G3DSA:2.60.40.420		3	60	1.6E-18	IPR008972	Cupredoxin
c105397_g3_i1:558:740:3:+	61	PRINTS	PR01166	Cytochrome c oxidase subunit II signature	35	52	4.066418E-11
c105397_g3_i1:558:740:3:+	61	PRINTS	PR01166	Cytochrome c oxidase subunit II signature	17	34	4.066418E-11
c105397_g3_i1:558:740:3:+	61	Pfam	PF00116	Cytochrome C oxidase subunit II, periplasmic domain	3	51	5.2E-17	IPR002429	Cytochrome c oxidase subunit II C-terminal	GO:0004129|GO:0005507|GO:0016020
c105397_g3_i1:558:740:3:+	61	PANTHER	PTHR22888:SF2		4	58	2.0E-15
c105397_g3_i1:558:740:3:+	61	Gene3D	G3DSA:2.60.40.420		3	58	2.8E-21	IPR008972	Cupredoxin
c105397_g3_i1:558:740:3:+	61	SUPERFAMILY	SSF49503		3	60	4.46E-19	IPR008972	Cupredoxin
c105397_g3_i1:558:740:3:+	61	PANTHER	PTHR22888		4	58	2.0E-15
c105397_g3_i1:86:265:2:+	60	SUPERFAMILY	SSF81464		2	57	7.36E-15	IPR011759	Cytochrome C oxidase subunit II, transmembrane domain	GO:0016021|GO:0022900
c105397_g3_i1:86:265:2:+	60	Pfam	PF02790	Cytochrome C oxidase subunit II, transmembrane domain	3	57	1.0E-17	IPR011759	Cytochrome C oxidase subunit II, transmembrane domain	GO:0016021|GO:0022900
c105397_g3_i1:86:265:2:+	60	Gene3D	G3DSA:1.10.287.90		3	57	3.1E-20	IPR011759	Cytochrome C oxidase subunit II, transmembrane domain	GO:0016021|GO:0022900
c107952_g1_i1:1:130:2:+	43	PRINTS	PR01166	Cytochrome c oxidase subunit II signature	8	28	1.627652E-8
c107952_g1_i1:1:130:2:+	43	PRINTS	PR01166	Cytochrome c oxidase subunit II signature	30	43	1.627652E-8
c107952_g1_i1:1:130:2:+	43	SUPERFAMILY	SSF81464		1	29	2.29E-9	IPR011759	Cytochrome C oxidase subunit II, transmembrane domain	GO:0016021|GO:0022900
c107952_g1_i1:1:130:2:+	43	Pfam	PF02790	Cytochrome C oxidase subunit II, transmembrane domain	1	22	1.7E-5	IPR011759	Cytochrome C oxidase subunit II, transmembrane domain	GO:0016021|GO:0022900
c107952_g1_i1:1:130:2:+	43	Gene3D	G3DSA:1.10.287.90		1	30	8.4E-11	IPR011759	Cytochrome C oxidase subunit II, transmembrane domain	GO:0016021|GO:0022900
c114336_g1_i1:1:255:3:+	84	PANTHER	PTHR22977:SF1		12	82	2.2E-17
c114336_g1_i1:1:255:3:+	84	Pfam	PF08583	Cytochrome c oxidase biogenesis protein Cmc1 like	18	80	2.2E-15	IPR013892	Cytochrome c oxidase biogenesis protein Cmc1-like
c114336_g1_i1:1:255:3:+	84	PANTHER	PTHR22977		12	82	2.2E-17
c38648_g1_i1:1:219:1:+	73	Gene3D	G3DSA:1.20.210.10		1	72	3.7E-36	IPR023616	Cytochrome c oxidase, subunit I domain	GO:0004129|GO:0055114	KEGG: 00190+1.9.3.1|MetaCyc: PWY-3781|MetaCyc: PWY-4521|MetaCyc: PWY-6692|MetaCyc: PWY-7279|UniPathway: UPA00705
c38648_g1_i1:1:219:1:+	73	PANTHER	PTHR10422		1	72	2.9E-38	IPR000883	Cytochrome c oxidase subunit I	GO:0004129|GO:0005506|GO:0009055|GO:0009060|GO:0016021|GO:0020037|GO:0055114	KEGG: 00190+1.9.3.1|MetaCyc: PWY-3781|MetaCyc: PWY-4521|MetaCyc: PWY-6692|MetaCyc: PWY-7279|UniPathway: UPA00705
c38648_g1_i1:1:219:1:+	73	SUPERFAMILY	SSF81442		1	72	7.98E-28	IPR023616	Cytochrome c oxidase, subunit I domain	GO:0004129|GO:0055114	KEGG: 00190+1.9.3.1|MetaCyc: PWY-3781|MetaCyc: PWY-4521|MetaCyc: PWY-6692|MetaCyc: PWY-7279|UniPathway: UPA00705
c38648_g1_i1:1:219:1:+	73	Pfam	PF00115	Cytochrome C and Quinol oxidase polypeptide I	1	72	3.7E-20	IPR000883	Cytochrome c oxidase subunit I	GO:0004129|GO:0005506|GO:0009055|GO:0009060|GO:0016021|GO:0020037|GO:0055114	KEGG: 00190+1.9.3.1|MetaCyc: PWY-3781|MetaCyc: PWY-4521|MetaCyc: PWY-6692|MetaCyc: PWY-7279|UniPathway: UPA00705
c38648_g1_i1:1:219:1:+	73	PANTHER	PTHR10422:SF18		1	72	2.9E-38
c45039_g1_i1:365:651:2:+	95	Pfam	PF00510	Cytochrome c oxidase subunit III	3	95	1.0E-21	IPR000298	Cytochrome c oxidase subunit III domain	GO:0015002|GO:0016020
c45039_g1_i1:365:651:2:+	95	PANTHER	PTHR11403		4	95	6.3E-21	IPR024791	Cytochrome c oxidase subunit III	GO:0015002|GO:0016020|GO:0019646
c45039_g1_i1:365:651:2:+	95	PANTHER	PTHR11403:SF3		4	95	6.3E-21
c45039_g1_i1:365:651:2:+	95	Gene3D	G3DSA:1.20.120.80		2	94	5.7E-17	IPR013833	Cytochrome c oxidase, subunit III, 4-helical bundle	GO:0004129|GO:0016020|GO:0022904
c45039_g1_i1:365:651:2:+	95	SUPERFAMILY	SSF81452		3	95	1.44E-17	IPR000298	Cytochrome c oxidase subunit III domain	GO:0015002|GO:0016020
c45039_g1_i1:365:651:2:+	95	ProSiteProfiles	PS50253	Heme-copper oxidase subunit III family profile.	1	95	12.353	IPR000298	Cytochrome c oxidase subunit III domain	GO:0015002|GO:0016020
c4526_g1_i1:27:233:3:+	69	SUPERFAMILY	SSF47072		14	69	1.23E-17	IPR009069	Cysteine alpha-hairpin motif superfamily
c4526_g1_i1:27:233:3:+	69	PANTHER	PTHR16719		3	69	1.3E-22	IPR007745	Cytochrome c oxidase copper chaperone	GO:0005507|GO:0005758|GO:0006825|GO:0016531
c4526_g1_i1:27:233:3:+	69	Gene3D	G3DSA:1.10.810.10		38	66	3.0E-8	IPR009069	Cysteine alpha-hairpin motif superfamily
c4526_g1_i1:27:233:3:+	69	ProDom	PD014904	COPPER CHAPERONE C OXIDASE CYTOCHROME COX17 CHAPERONE METAL-BINDING MITOCHONDRION ASSEMBLY	38	69	6.0E-7	IPR007745	Cytochrome c oxidase copper chaperone	GO:0005507|GO:0005758|GO:0006825|GO:0016531
c4526_g1_i1:27:233:3:+	69	Pfam	PF05051	Cytochrome C oxidase copper chaperone (COX17)	26	69	3.4E-18	IPR007745	Cytochrome c oxidase copper chaperone	GO:0005507|GO:0005758|GO:0006825|GO:0016531
c60727_g1_i1:188:607:2:+	140	Pfam	PF02936	Cytochrome c oxidase subunit IV	28	133	2.5E-18	IPR004203	Cytochrome c oxidase subunit IV family	GO:0004129
c60727_g1_i1:188:607:2:+	140	PANTHER	PTHR10707:SF10		19	133	1.1E-17
c60727_g1_i1:188:607:2:+	140	PANTHER	PTHR10707		19	133	1.1E-17	IPR004203	Cytochrome c oxidase subunit IV family	GO:0004129
c60727_g1_i1:188:607:2:+	140	SUPERFAMILY	SSF81406		21	134	9.02E-18	IPR004203	Cytochrome c oxidase subunit IV family	GO:0004129
c60727_g1_i1:188:607:2:+	140	Gene3D	G3DSA:1.10.442.10		22	135	3.5E-21	IPR004203	Cytochrome c oxidase subunit IV family	GO:0004129
c88684_g1_i1:137:400:2:+	88	Gene3D	G3DSA:4.10.91.10		34	87	3.1E-16	IPR003177	Cytochrome c oxidase, subunit VIIa	GO:0004129|GO:0005746|GO:0009055
c88684_g1_i1:137:400:2:+	88	SUPERFAMILY	SSF81419		34	86	1.05E-13	IPR003177	Cytochrome c oxidase, subunit VIIa	GO:0004129|GO:0005746|GO:0009055
c88684_g1_i1:137:400:2:+	88	Pfam	PF02238	Cytochrome c oxidase subunit VIIa	35	78	1.5E-6	IPR003177	Cytochrome c oxidase, subunit VIIa	GO:0004129|GO:0005746|GO:0009055
c90281_g1_i3:1:405:1:+	135	PANTHER	PTHR23027		33	108	5.9E-28
c90281_g1_i3:1:405:1:+	135	Gene3D	G3DSA:1.10.10.140		32	106	1.8E-17	IPR003213	Cytochrome c oxidase, subunit VIb	GO:0004129|GO:0005739
c90281_g1_i3:1:405:1:+	135	PANTHER	PTHR23027:SF2		33	108	5.9E-28
c90281_g1_i3:1:405:1:+	135	SUPERFAMILY	SSF47694		30	105	1.44E-15	IPR003213	Cytochrome c oxidase, subunit VIb	GO:0004129|GO:0005739
c90281_g1_i3:1:405:1:+	135	Pfam	PF02297	Cytochrome oxidase c subunit VIb	39	105	3.5E-17	IPR003213	Cytochrome c oxidase, subunit VIb	GO:0004129|GO:0005739
c92151_g1_i2:1:365:3:+	121	ProDom	PD015032	MEMBRANE C CYTOCHROME OXIDASE VIC POLYPEPTIDE TRANSMEMBRANE OXIDOREDUCTASE INNER MITOCHONDRION	39	102	3.0E-7	IPR004204	Cytochrome c oxidase subunit 6C	GO:0004129
c92151_g1_i2:1:365:3:+	121	PANTHER	PTHR12916		22	110	1.7E-20	IPR004204	Cytochrome c oxidase subunit 6C	GO:0004129
c92151_g1_i2:1:365:3:+	121	Pfam	PF02937	Cytochrome c oxidase subunit VIc	33	102	5.3E-23	IPR004204	Cytochrome c oxidase subunit 6C	GO:0004129
c92151_g1_i2:1:365:3:+	121	SUPERFAMILY	SSF81415		34	102	8.37E-16
c92151_g1_i2:1:365:3:+	121	Gene3D	G3DSA:4.10.93.10		33	102	7.0E-25	IPR004204	Cytochrome c oxidase subunit 6C	GO:0004129
c93357_g1_i1:172:414:1:+	81	Pfam	PF02937	Cytochrome c oxidase subunit VIc	7	76	1.9E-23	IPR004204	Cytochrome c oxidase subunit 6C	GO:0004129
c93357_g1_i1:172:414:1:+	81	SUPERFAMILY	SSF81415		8	76	1.26E-18
c93357_g1_i1:172:414:1:+	81	Gene3D	G3DSA:4.10.93.10		6	76	4.9E-27	IPR004204	Cytochrome c oxidase subunit 6C	GO:0004129
c93357_g1_i1:172:414:1:+	81	PANTHER	PTHR12916		4	79	4.9E-24	IPR004204	Cytochrome c oxidase subunit 6C	GO:0004129
c93357_g1_i1:172:414:1:+	81	ProDom	PD015032	MEMBRANE C CYTOCHROME OXIDASE VIC POLYPEPTIDE TRANSMEMBRANE OXIDOREDUCTASE INNER MITOCHONDRION	13	76	3.0E-10	IPR004204	Cytochrome c oxidase subunit 6C	GO:0004129
c93525_g1_i1:247:498:1:+	84	Pfam	PF10203	Cytochrome c oxidase assembly protein PET191	14	80	2.1E-25	IPR018793	Cytochrome c oxidase assembly protein PET191
c93525_g1_i2:172:423:1:+	84	Pfam	PF10203	Cytochrome c oxidase assembly protein PET191	14	80	2.1E-25	IPR018793	Cytochrome c oxidase assembly protein PET191
c93525_g1_i3:165:416:3:+	84	Pfam	PF10203	Cytochrome c oxidase assembly protein PET191	14	80	2.1E-25	IPR018793	Cytochrome c oxidase assembly protein PET191
c93960_g1_i1:122:376:2:+	85	PANTHER	PTHR22977		1	80	2.4E-29
c93960_g1_i1:122:376:2:+	85	Pfam	PF08583	Cytochrome c oxidase biogenesis protein Cmc1 like	1	70	5.8E-15	IPR013892	Cytochrome c oxidase biogenesis protein Cmc1-like
c93960_g1_i1:122:376:2:+	85	PANTHER	PTHR22977:SF1		1	80	2.4E-29
c94363_g1_i2:195:401:3:+	69	SUPERFAMILY	SSF47072		13	68	1.15E-22	IPR009069	Cysteine alpha-hairpin motif superfamily
c94363_g1_i2:195:401:3:+	69	ProDom	PD014904	COPPER CHAPERONE C OXIDASE CYTOCHROME COX17 CHAPERONE METAL-BINDING MITOCHONDRION ASSEMBLY	20	68	4.0E-17	IPR007745	Cytochrome c oxidase copper chaperone	GO:0005507|GO:0005758|GO:0006825|GO:0016531
c94363_g1_i2:195:401:3:+	69	PANTHER	PTHR16719		15	68	2.9E-32	IPR007745	Cytochrome c oxidase copper chaperone	GO:0005507|GO:0005758|GO:0006825|GO:0016531
c94363_g1_i2:195:401:3:+	69	Gene3D	G3DSA:1.10.810.10		32	62	2.8E-10	IPR009069	Cysteine alpha-hairpin motif superfamily
c94363_g1_i2:195:401:3:+	69	Pfam	PF05051	Cytochrome C oxidase copper chaperone (COX17)	20	68	4.0E-25	IPR007745	Cytochrome c oxidase copper chaperone	GO:0005507|GO:0005758|GO:0006825|GO:0016531
c94499_g1_i1:326:526:2:+	67	Pfam	PF02935	Cytochrome c oxidase subunit VIIc	1	66	1.4E-22	IPR004202	Cytochrome c oxidase subunit VIIc	GO:0004129
c94499_g1_i1:326:526:2:+	67	PANTHER	PTHR13313		1	67	7.3E-22	IPR004202	Cytochrome c oxidase subunit VIIc	GO:0004129
c94499_g1_i1:326:526:2:+	67	SUPERFAMILY	SSF81427		20	66	2.75E-18	IPR004202	Cytochrome c oxidase subunit VIIc	GO:0004129
c94499_g1_i1:326:526:2:+	67	Gene3D	G3DSA:4.10.49.10		21	66	3.3E-22	IPR004202	Cytochrome c oxidase subunit VIIc	GO:0004129
c94499_g1_i1:326:526:2:+	67	PANTHER	PTHR13313:SF0		1	67	7.3E-22
c94514_g1_i1:141:596:3:+	152	PANTHER	PTHR14200		1	149	6.6E-77	IPR003204	Cytochrome c oxidase, subunit Va/VI	GO:0004129|GO:0005743
c94514_g1_i1:141:596:3:+	152	PANTHER	PTHR14200:SF11		1	149	6.6E-77
c94514_g1_i1:141:596:3:+	152	Pfam	PF02284	Cytochrome c oxidase subunit Va	33	139	1.6E-46	IPR003204	Cytochrome c oxidase, subunit Va/VI	GO:0004129|GO:0005743
c94514_g1_i1:141:596:3:+	152	Gene3D	G3DSA:1.25.40.40		32	140	1.0E-50	IPR003204	Cytochrome c oxidase, subunit Va/VI	GO:0004129|GO:0005743
c94514_g1_i1:141:596:3:+	152	SUPERFAMILY	SSF48479		36	140	9.02E-48	IPR003204	Cytochrome c oxidase, subunit Va/VI	GO:0004129|GO:0005743
c94940_g1_i1:63:338:3:+	92	Pfam	PF09243	Mitochondrial small ribosomal subunit Rsm22	7	67	4.2E-16	IPR015324	Ribosomal protein Rsm22, bacterial-type	GO:0006412|GO:0008168
c94940_g1_i1:63:338:3:+	92	PANTHER	PTHR21320		6	86	1.8E-30	IPR007533	Cytochrome c oxidase assembly protein CtaG/Cox11	GO:0005507
c94940_g1_i1:63:338:3:+	92	PANTHER	PTHR21320:SF2		6	86	1.8E-30
c97360_g2_i2:287:1039:2:+	251	PIRSF	PIRSF037736		6	251	1.8E-97	IPR017276	Synthesis of cytochrome c oxidase, Sco1/Sco2	GO:0005507|GO:0005743|GO:0006825|GO:0006878|GO:0008535
c97360_g2_i2:287:1039:2:+	251	PANTHER	PTHR12151:SF5		26	249	3.3E-118
c97360_g2_i2:287:1039:2:+	251	Pfam	PF02630	SCO1/SenC	61	221	1.1E-51	IPR003782	Copper chaperone SCO1/SenC
c97360_g2_i2:287:1039:2:+	251	Gene3D	G3DSA:3.40.30.10		48	236	8.5E-64	IPR012336	Thioredoxin-like fold
c97360_g2_i2:287:1039:2:+	251	SUPERFAMILY	SSF52833		79	235	2.96E-50	IPR012336	Thioredoxin-like fold
c97360_g2_i2:287:1039:2:+	251	PANTHER	PTHR12151		26	249	3.3E-118	IPR003782	Copper chaperone SCO1/SenC
c98913_g1_i2:277:969:1:+	231	Gene3D	G3DSA:2.60.370.10		93	223	5.6E-62	IPR023471	Cytochrome c oxidase assembly protein CtaG/Cox11, domain
c98913_g1_i2:277:969:1:+	231	Pfam	PF04442	Cytochrome c oxidase assembly protein CtaG/Cox11	66	216	2.0E-62	IPR007533	Cytochrome c oxidase assembly protein CtaG/Cox11	GO:0005507
c98913_g1_i2:277:969:1:+	231	PANTHER	PTHR21320:SF0		35	226	1.1E-110
c98913_g1_i2:277:969:1:+	231	SUPERFAMILY	SSF110111		93	219	4.45E-55	IPR023471	Cytochrome c oxidase assembly protein CtaG/Cox11, domain
c98913_g1_i2:277:969:1:+	231	PANTHER	PTHR21320		35	226	1.1E-110	IPR007533	Cytochrome c oxidase assembly protein CtaG/Cox11	GO:0005507
c99181_g2_i2:1:442:2:+	147	ProDom	PD007270	C CYTOCHROME OXIDASE MEMBRANE VB SUBUNIT POLYPEPTIDE MITOCHONDRION OXIDOREDUCTASE INNER	60	141	3.0E-34	IPR002124	Cytochrome c oxidase, subunit Vb	GO:0004129|GO:0005740
c99181_g2_i2:1:442:2:+	147	Pfam	PF01215	Cytochrome c oxidase subunit Vb	59	142	5.7E-19	IPR002124	Cytochrome c oxidase, subunit Vb	GO:0004129|GO:0005740
c99181_g2_i2:1:442:2:+	147	Gene3D	G3DSA:2.60.11.10		53	143	2.1E-34	IPR002124	Cytochrome c oxidase, subunit Vb	GO:0004129|GO:0005740
c99181_g2_i2:1:442:2:+	147	PANTHER	PTHR10122		54	145	4.1E-37	IPR002124	Cytochrome c oxidase, subunit Vb	GO:0004129|GO:0005740
c99181_g2_i2:1:442:2:+	147	SUPERFAMILY	SSF57802		54	143	2.31E-29
c99556_g1_i1:44:646:2:+	201	SMART	SM00020	Trypsin-like serine protease	11	191	9.4E-8	IPR001254	Peptidase S1	GO:0004252|GO:0006508
c99556_g1_i1:44:646:2:+	201	Gene3D	G3DSA:2.40.10.10		59	195	7.2E-28
c99556_g1_i1:44:646:2:+	201	Gene3D	G3DSA:2.40.10.10		12	58	2.2E-11
c99556_g1_i1:44:646:2:+	201	SUPERFAMILY	SSF50494		11	196	6.53E-40	IPR009003	Trypsin-like cysteine/serine peptidase domain
c99556_g1_i1:44:646:2:+	201	PANTHER	PTHR24260		12	200	9.1E-37
c99556_g1_i1:44:646:2:+	201	Pfam	PF00089	Trypsin	15	191	2.0E-26	IPR001254	Peptidase S1	GO:0004252|GO:0006508
c99556_g1_i2:1079:1864:2:+	262	Pfam	PF00089	Trypsin	25	252	1.1E-42	IPR001254	Peptidase S1	GO:0004252|GO:0006508
c99556_g1_i2:1079:1864:2:+	262	SUPERFAMILY	SSF50494		18	257	1.62E-60	IPR009003	Trypsin-like cysteine/serine peptidase domain
c99556_g1_i2:1079:1864:2:+	262	PRINTS	PR00722	Chymotrypsin serine protease family (S1) signature	110	124	1.210843E-9	IPR001314	Peptidase S1A, chymotrypsin-type	GO:0004252|GO:0006508
c99556_g1_i2:1079:1864:2:+	262	PRINTS	PR00722	Chymotrypsin serine protease family (S1) signature	200	212	1.210843E-9	IPR001314	Peptidase S1A, chymotrypsin-type	GO:0004252|GO:0006508
c99556_g1_i2:1079:1864:2:+	262	PRINTS	PR00722	Chymotrypsin serine protease family (S1) signature	54	69	1.210843E-9	IPR001314	Peptidase S1A, chymotrypsin-type	GO:0004252|GO:0006508
c99556_g1_i2:1079:1864:2:+	262	Gene3D	G3DSA:2.40.10.10		120	256	1.7E-27
c99556_g1_i2:1079:1864:2:+	262	Gene3D	G3DSA:2.40.10.10		60	119	1.8E-23
c99556_g1_i2:1079:1864:2:+	262	SMART	SM00020	Trypsin-like serine protease	24	252	5.9E-42	IPR001254	Peptidase S1	GO:0004252|GO:0006508
c99556_g1_i2:1079:1864:2:+	262	PANTHER	PTHR24260		23	261	7.2E-58
c99556_g1_i2:1079:1864:2:+	262	Gene3D	G3DSA:2.40.10.10		25	59	1.6E-13
c99556_g1_i2:686:931:2:+	82	SUPERFAMILY	SSF47694		9	81	6.8E-32	IPR003213	Cytochrome c oxidase, subunit VIb	GO:0004129|GO:0005739
c99556_g1_i2:686:931:2:+	82	Gene3D	G3DSA:1.10.10.140		6	81	1.5E-34	IPR003213	Cytochrome c oxidase, subunit VIb	GO:0004129|GO:0005739
c99556_g1_i2:686:931:2:+	82	ProDom	PD015172	OXIDASE C CYTOCHROME SUBUNIT ISOFORM VIB OXIDOREDUCTASE MITOCHONDRION COX ACETYLATION	14	81	2.0E-26
c99556_g1_i2:686:931:2:+	82	PANTHER	PTHR11387:SF14		6	81	1.3E-40
c99556_g1_i2:686:931:2:+	82	PIRSF	PIRSF000278		2	81	4.2E-39	IPR003213	Cytochrome c oxidase, subunit VIb	GO:0004129|GO:0005739
c99556_g1_i2:686:931:2:+	82	PANTHER	PTHR11387		6	81	1.3E-40
c99556_g1_i2:686:931:2:+	82	Pfam	PF02297	Cytochrome oxidase c subunit VIb	17	76	3.5E-17	IPR003213	Cytochrome c oxidase, subunit VIb	GO:0004129|GO:0005739
NADH dehydrogenases
c101777_g8_i1:75:350:3:+	92	PIRSF	PIRSF005822		1	92	1.4E-32	IPR016464	NADH dehydrogenase [ubiquinone] (complex I), alpha subcomplex, subunit 2
c101777_g8_i1:75:350:3:+	92	PANTHER	PTHR12878		1	91	2.4E-44	IPR016464	NADH dehydrogenase [ubiquinone] (complex I), alpha subcomplex, subunit 2
c101777_g8_i1:75:350:3:+	92	SMART	SM00916	Mitochondrial ribosomal protein L51 / S25 / CI-B8 domain	20	92	2.5E-22	IPR007741	Ribosomal protein/NADH dehydrogenase domain
c101777_g8_i1:75:350:3:+	92	Pfam	PF05047	Mitochondrial ribosomal protein L51 / S25 / CI-B8 domain	28	78	8.5E-16	IPR007741	Ribosomal protein/NADH dehydrogenase domain
c102296_g1_i1:152:1588:2:+	479	Pfam	PF01512	Respiratory-chain NADH dehydrogenase 51 Kd subunit	95	265	1.1E-50	IPR011538	NADH-ubiquinone oxidoreductase 51 kDa subunit, FMN-binding domain
c103314_g1_i1:99:2282:3:+	728	TIGRFAM	TIGR01973	NuoG: NADH dehydrogenase (quinone), G subunit	39	630	1.7E-224	IPR010228	NADH:ubiquinone oxidoreductase, subunit G	GO:0016651|GO:0051536|GO:0055114
c104794_g2_i1:220:951:1:+	244	ProDom	PD001581	OXIDOREDUCTASE SUBUNIT NADH DEHYDROGENASE CHAIN C NAD DEHYDROGENASE UBIQUINONE F420H2	119	174	1.0E-25	IPR001268	NADH:ubiquinone oxidoreductase, 30kDa subunit	GO:0008137|GO:0055114
c104794_g2_i1:220:951:1:+	244	Pfam	PF00329	Respiratory-chain NADH dehydrogenase, 30 Kd subunit	77	181	2.8E-30	IPR001268	NADH:ubiquinone oxidoreductase, 30kDa subunit	GO:0008137|GO:0055114
c104794_g2_i1:220:951:1:+	244	TIGRFAM	TIGR01961	NuoC_fam: NADH (or F420H2) dehydrogenase, subunit C	70	187	3.7E-41	IPR010218	NADH dehydrogenase, subunit C	GO:0016651|GO:0055114
c79678_g1_i1:1:218:3:+	72	Pfam	PF05047	Mitochondrial ribosomal protein L51 / S25 / CI-B8 domain	4	43	4.7E-6	IPR007741	Ribosomal protein/NADH dehydrogenase domain
c87813_g1_i1:64:435:1:+	124	PIRSF	PIRSF006643		4	123	1.0E-46	IPR016488	NADH dehydrogenase [ubiquinone] (complex I), alpha subcomplex, subunit 6
c91774_g1_i1:32:319:2:+	96	Pfam	PF14813	NADH dehydrogenase 1 beta subcomplex subunit 2	29	95	4.0E-27
c91774_g1_i1:32:319:2:+	96	PANTHER	PTHR15223		36	95	5.0E-20	IPR026627	NADH dehydrogenase [ubiquinone] 1 beta subcomplex subunit 2	GO:0005743|GO:0005747
c94345_g1_i1:56:433:2:+	126	PIRSF	PIRSF016564		1	125	7.1E-44	IPR016668	NADH dehydrogenase [ubiquinone] (complex I), iron-sulphur protein 6, mitochondria
c95212_g1_i1:143:445:2:+	101	Pfam	PF08122	NADH-ubiquinone oxidoreductase B12 subunit family	37	96	1.1E-15	IPR012576	NADH dehydrogenase [ubiquinone] 1 beta subcomplex subunit 3	GO:0005739|GO:0005747|GO:0022900
c95212_g1_i1:143:445:2:+	101	PANTHER	PTHR15082		1	100	4.1E-27	IPR012576	NADH dehydrogenase [ubiquinone] 1 beta subcomplex subunit 3	GO:0005739|GO:0005747|GO:0022900
c96807_g2_i1:111:614:3:+	168	Pfam	PF05047	Mitochondrial ribosomal protein L51 / S25 / CI-B8 domain	46	95	2.5E-11	IPR007741	Ribosomal protein/NADH dehydrogenase domain
c96807_g2_i1:111:614:3:+	168	SMART	SM00916	Mitochondrial ribosomal protein L51 / S25 / CI-B8 domain	37	110	8.0E-16	IPR007741	Ribosomal protein/NADH dehydrogenase domain
c96954_g2_i2:76:738:1:+	221	ProDom	PD339506	UPF0240 C6ORF66 HOMOLOG CDNA SHORT FORM READING CG11722 HUMAN RIKEN	8	182	2.0E-28	IPR009622	NADH dehydrogenase [ubiquinone] 1 alpha subcomplex assembly factor 4	GO:0032981
c96954_g2_i2:76:738:1:+	221	Pfam	PF06784	Uncharacterised protein family (UPF0240)	1	189	2.0E-52	IPR009622	NADH dehydrogenase [ubiquinone] 1 alpha subcomplex assembly factor 4	GO:0032981
c96954_g2_i2:76:738:1:+	221	PANTHER	PTHR13338		1	191	8.4E-41	IPR009622	NADH dehydrogenase [ubiquinone] 1 alpha subcomplex assembly factor 4	GO:0032981
c97963_g1_i1:52:627:1:+	192	Pfam	PF04800	ETC complex I subunit conserved region	90	188	2.7E-39	IPR006885	NADH dehydrogenase ubiquinone Fe-S protein 4, mitochondrial	GO:0016651|GO:0022900
c97963_g1_i1:52:627:1:+	192	PANTHER	PTHR12219		52	191	3.0E-73	IPR006885	NADH dehydrogenase ubiquinone Fe-S protein 4, mitochondrial	GO:0016651|GO:0022900
c97963_g1_i2:52:609:1:+	186	Pfam	PF04800	ETC complex I subunit conserved region	84	182	2.5E-39	IPR006885	NADH dehydrogenase ubiquinone Fe-S protein 4, mitochondrial	GO:0016651|GO:0022900
c97963_g1_i2:52:609:1:+	186	PANTHER	PTHR12219		46	185	3.0E-73	IPR006885	NADH dehydrogenase ubiquinone Fe-S protein 4, mitochondrial	GO:0016651|GO:0022900
c99178_g1_i1:51:626:3:+	192	Pfam	PF04430	Protein of unknown function (DUF498/DUF598)	54	165	2.8E-23	IPR007523	NADH dehydrogenase [ubiquinone] 1 alpha subcomplex assembly factor 3
c99178_g1_i1:51:626:3:+	192	Gene3D	G3DSA:3.40.1230.10		43	168	4.8E-30	IPR007523	NADH dehydrogenase [ubiquinone] 1 alpha subcomplex assembly factor 3
c99178_g1_i1:51:626:3:+	192	PANTHER	PTHR21192		33	167	7.8E-43	IPR007523	NADH dehydrogenase [ubiquinone] 1 alpha subcomplex assembly factor 3
c99178_g1_i1:51:626:3:+	192	SUPERFAMILY	SSF64076		50	167	8.63E-28	IPR007523	NADH dehydrogenase [ubiquinone] 1 alpha subcomplex assembly factor 3
c99869_g1_i1:80:505:2:+	142	PANTHER	PTHR12910		1	140	2.9E-53	IPR007763	NADH dehydrogenase [ubiquinone] 1 alpha subcomplex subunit 12	GO:0008137|GO:0009055|GO:0016020
CL1256Contig1:853:2373:1:+	507	Pfam	PF06455	NADH dehydrogenase subunit 5 C-terminus	406	503	1.3E-19	IPR010934	NADH dehydrogenase subunit 5, C-terminal	GO:0008137|GO:0042773|GO:0055114	KEGG: 00190+1.6.5.3|MetaCyc: PWY-3781|MetaCyc: PWY-4302|MetaCyc: PWY-5083|MetaCyc: PWY-6692
CL1915Contig1:109:630:1:+	174	PANTHER	PTHR12840		25	163	2.3E-45	IPR008699	NADH dehydrogenase [ubiquinone] 1 beta subcomplex subunit 8	GO:0003954|GO:0005739|GO:0008137
CL1915Contig1:109:630:1:+	174	Pfam	PF05821	NADH-ubiquinone oxidoreductase ASHI subunit (CI-ASHI or NDUFB8)	8	169	7.7E-54	IPR008699	NADH dehydrogenase [ubiquinone] 1 beta subcomplex subunit 8	GO:0003954|GO:0005739|GO:0008137
CL449Contig2:3717:4271:3:-	185	Pfam	PF05047	Mitochondrial ribosomal protein L51 / S25 / CI-B8 domain	45	95	1.1E-11	IPR007741	Ribosomal protein/NADH dehydrogenase domain
CL449Contig2:3717:4271:3:-	185	SMART	SM00916	Mitochondrial ribosomal protein L51 / S25 / CI-B8 domain	37	110	2.0E-27	IPR007741	Ribosomal protein/NADH dehydrogenase domain
CL6946Contig1:96:623:3:+	176	PIRSF	PIRSF017016		1	168	5.4E-54	IPR016680	NADH dehydrogenase [ubiquinone] (complex I), alpha subcomplex, subunit 8
thioredoxins
c106364_g2_i1:672:980:3:+	103	SUPERFAMILY	SSF52833		3	98	1.04E-26	IPR012336	Thioredoxin-like fold
c106364_g2_i1:672:980:3:+	103	Pfam	PF00085	Thioredoxin	3	96	1.4E-19	IPR013766	Thioredoxin domain	GO:0045454
c106364_g2_i1:672:980:3:+	103	Gene3D	G3DSA:3.40.30.10		3	97	2.0E-26	IPR012336	Thioredoxin-like fold
c106364_g2_i1:672:980:3:+	103	PANTHER	PTHR10438:SF254		3	97	4.1E-53
c106364_g2_i1:672:980:3:+	103	PANTHER	PTHR10438		3	97	4.1E-53	IPR005746	Thioredoxin	GO:0006662|GO:0015035|GO:0045454
c106364_g2_i1:672:980:3:+	103	PIRSF	PIRSF000077		1	98	7.6E-22	IPR005746	Thioredoxin	GO:0006662|GO:0015035|GO:0045454
c28288_g1_i1:90:280:3:+	63	PIRSF	PIRSF000077		1	63	1.8E-23	IPR005746	Thioredoxin	GO:0006662|GO:0015035|GO:0045454
c28288_g1_i1:90:280:3:+	63	Pfam	PF00085	Thioredoxin	5	62	1.9E-18	IPR013766	Thioredoxin domain	GO:0045454
c28288_g1_i1:90:280:3:+	63	SUPERFAMILY	SSF52833		4	61	2.05E-20	IPR012336	Thioredoxin-like fold
c28288_g1_i1:90:280:3:+	63	Gene3D	G3DSA:3.40.30.10		5	62	2.1E-20	IPR012336	Thioredoxin-like fold
c28288_g1_i1:90:280:3:+	63	PANTHER	PTHR10438		3	63	3.9E-18	IPR005746	Thioredoxin	GO:0006662|GO:0015035|GO:0045454
c70919_g1_i1:1:218:2:+	72	SUPERFAMILY	SSF52833		5	69	1.48E-19	IPR012336	Thioredoxin-like fold
c70919_g1_i1:1:218:2:+	72	Pfam	PF00085	Thioredoxin	14	71	1.9E-15	IPR013766	Thioredoxin domain	GO:0045454
c70919_g1_i1:1:218:2:+	72	PANTHER	PTHR10438		3	69	3.0E-21	IPR005746	Thioredoxin	GO:0006662|GO:0015035|GO:0045454
c70919_g1_i1:1:218:2:+	72	Gene3D	G3DSA:3.40.30.10		10	71	9.4E-20	IPR012336	Thioredoxin-like fold
c87104_g2_i1:39:237:3:+	66	PANTHER	PTHR10438		1	66	1.5E-21	IPR005746	Thioredoxin	GO:0006662|GO:0015035|GO:0045454
c87104_g2_i1:39:237:3:+	66	Pfam	PF00085	Thioredoxin	6	65	2.2E-18	IPR013766	Thioredoxin domain	GO:0045454
c87104_g2_i1:39:237:3:+	66	Gene3D	G3DSA:3.40.30.10		2	65	2.5E-21	IPR012336	Thioredoxin-like fold
c87104_g2_i1:39:237:3:+	66	SUPERFAMILY	SSF52833		2	65	5.74E-20	IPR012336	Thioredoxin-like fold
c93272_g1_i1:445:651:1:+	69	PANTHER	PTHR10438		1	68	1.0E-16	IPR005746	Thioredoxin	GO:0006662|GO:0015035|GO:0045454
c93272_g1_i1:445:651:1:+	69	Gene3D	G3DSA:3.40.30.10		1	68	2.4E-19	IPR012336	Thioredoxin-like fold
c93272_g1_i1:445:651:1:+	69	SUPERFAMILY	SSF52833		1	68	4.75E-20	IPR012336	Thioredoxin-like fold
c93272_g1_i1:445:651:1:+	69	Pfam	PF00085	Thioredoxin	1	68	9.0E-15	IPR013766	Thioredoxin domain	GO:0045454
CL1342Contig1:1376:1548:3:-	57	PANTHER	PTHR10438		1	51	1.5E-22	IPR005746	Thioredoxin	GO:0006662|GO:0015035|GO:0045454
CL1342Contig1:1376:1548:3:-	57	PANTHER	PTHR10438:SF254		1	51	1.5E-22
CL1342Contig1:1376:1548:3:-	57	Gene3D	G3DSA:3.40.30.10		3	51	5.5E-9	IPR012336	Thioredoxin-like fold
CL1342Contig1:1376:1548:3:-	57	Pfam	PF00085	Thioredoxin	3	50	6.9E-5	IPR013766	Thioredoxin domain	GO:0045454
CL1342Contig1:1376:1548:3:-	57	SUPERFAMILY	SSF52833		2	53	8.83E-10	IPR012336	Thioredoxin-like fold
CL2771Contig1:4165:4482:1:-	106	PRINTS	PR00421	Thioredoxin family signature	23	31	1.170084E-7
CL2771Contig1:4165:4482:1:-	106	PRINTS	PR00421	Thioredoxin family signature	70	81	1.170084E-7
CL2771Contig1:4165:4482:1:-	106	PRINTS	PR00421	Thioredoxin family signature	31	40	1.170084E-7
CL2771Contig1:4165:4482:1:-	106	PANTHER	PTHR10438		1	101	1.1E-46	IPR005746	Thioredoxin	GO:0006662|GO:0015035|GO:0045454
CL2771Contig1:4165:4482:1:-	106	SUPERFAMILY	SSF52833		2	104	1.66E-33	IPR012336	Thioredoxin-like fold
CL2771Contig1:4165:4482:1:-	106	TIGRFAM	TIGR01068	thioredoxin: thioredoxin	13	101	1.9E-30	IPR005746	Thioredoxin	GO:0006662|GO:0015035|GO:0045454
CL2771Contig1:4165:4482:1:-	106	PIRSF	PIRSF000077		1	106	2.7E-31	IPR005746	Thioredoxin	GO:0006662|GO:0015035|GO:0045454
CL2771Contig1:4165:4482:1:-	106	Gene3D	G3DSA:3.40.30.10		1	102	4.6E-37	IPR012336	Thioredoxin-like fold
CL2771Contig1:4165:4482:1:-	106	Pfam	PF00085	Thioredoxin	14	101	6.1E-31	IPR013766	Thioredoxin domain	GO:0045454
CL304Contig1:2578:3729:1:-	384	Pfam	PF00169	PH domain	253	352	1.4E-10	IPR001849	Pleckstrin homology domain
CL304Contig1:2578:3729:1:-	384	SMART	SM00105	Putative GTP-ase activating proteins for the small GTPase, ARF	7	127	2.4E-46	IPR001164	Arf GTPase activating protein	GO:0005096
CL304Contig1:2578:3729:1:-	384	PRINTS	PR00405	HIV Rev interacting protein signature	58	79	2.892513E-22	IPR001164	Arf GTPase activating protein	GO:0005096
CL304Contig1:2578:3729:1:-	384	PRINTS	PR00405	HIV Rev interacting protein signature	37	54	2.892513E-22	IPR001164	Arf GTPase activating protein	GO:0005096
CL304Contig1:2578:3729:1:-	384	PRINTS	PR00405	HIV Rev interacting protein signature	18	37	2.892513E-22	IPR001164	Arf GTPase activating protein	GO:0005096
CL304Contig1:2578:3729:1:-	384	Gene3D	G3DSA:2.30.29.30		125	230	2.9E-9	IPR011993	Pleckstrin homology-like domain
CL304Contig1:2578:3729:1:-	384	Gene3D	G3DSA:2.30.29.30		250	360	3.6E-26	IPR011993	Pleckstrin homology-like domain
CL304Contig1:2578:3729:1:-	384	SUPERFAMILY	SSF57863		4	122	3.92E-45
CL304Contig1:2578:3729:1:-	384	Pfam	PF01412	Putative GTPase activating protein for Arf	7	122	3.9E-40	IPR001164	Arf GTPase activating protein	GO:0005096
CL304Contig1:2578:3729:1:-	384	PANTHER	PTHR23180		3	380	4.0E-143
CL304Contig1:2578:3729:1:-	384	PANTHER	PTHR23180:SF196		3	380	4.0E-143
CL304Contig1:2578:3729:1:-	384	SUPERFAMILY	SSF50729		219	361	4.2E-29
CL304Contig1:2578:3729:1:-	384	SMART	SM00233	Pleckstrin homology domain.	130	231	4.3E-5	IPR001849	Pleckstrin homology domain
CL304Contig1:2578:3729:1:-	384	SUPERFAMILY	SSF50729		129	227	4.98E-13
CL304Contig1:2578:3729:1:-	384	SMART	SM00233	Pleckstrin homology domain.	252	355	5.9E-17	IPR001849	Pleckstrin homology domain
CL573Contig1:2595:3563:1:-	323	PANTHER	PTHR10438		30	285	1.0E-112	IPR005746	Thioredoxin	GO:0006662|GO:0015035|GO:0045454
CL573Contig1:2595:3563:1:-	323	Pfam	PF06201	PITH domain	160	301	1.3E-41	IPR010400	PITH domain
CL573Contig1:2595:3563:1:-	323	SUPERFAMILY	SSF49785		151	301	1.56E-44	IPR008979	Galactose-binding domain-like
CL573Contig1:2595:3563:1:-	323	Gene3D	G3DSA:3.40.30.10		43	143	1.6E-33	IPR012336	Thioredoxin-like fold
CL573Contig1:2595:3563:1:-	323	Gene3D	G3DSA:2.60.120.470		152	317	1.6E-56	IPR010400	PITH domain
CL573Contig1:2595:3563:1:-	323	Pfam	PF00085	Thioredoxin	47	142	2.0E-25	IPR013766	Thioredoxin domain	GO:0045454
CL573Contig1:2595:3563:1:-	323	PRINTS	PR00421	Thioredoxin family signature	109	120	3.245004E-6
CL573Contig1:2595:3563:1:-	323	PRINTS	PR00421	Thioredoxin family signature	70	79	3.245004E-6
CL573Contig1:2595:3563:1:-	323	PRINTS	PR00421	Thioredoxin family signature	62	70	3.245004E-6
CL573Contig1:2595:3563:1:-	323	SUPERFAMILY	SSF52833		29	145	5.85E-30	IPR012336	Thioredoxin-like fold
CL573Contig1:2595:3563:1:-	323	ProSiteProfiles	PS51532	PITH domain profile.	150	318	54.458	IPR010400	PITH domain
CL573Contig1:801:2486:3:+	562	Gene3D	G3DSA:1.10.1410.10		401	490	0.0010
CL573Contig1:801:2486:3:+	562	Gene3D	G3DSA:1.10.1410.10		328	355	0.0010
CL573Contig1:801:2486:3:+	562	SUPERFAMILY	SSF81631		315	483	1.39E-31
CL573Contig1:801:2486:3:+	562	SUPERFAMILY	SSF81301		155	308	3.33E-28
CL573Contig1:801:2486:3:+	562	PANTHER	PTHR12271:SF33		519	558	4.3E-144
CL573Contig1:801:2486:3:+	562	PANTHER	PTHR12271:SF33		26	498	4.3E-144
CL573Contig1:801:2486:3:+	562	PANTHER	PTHR12271		519	558	4.3E-144
CL573Contig1:801:2486:3:+	562	PANTHER	PTHR12271		26	498	4.3E-144
CL573Contig1:801:2486:3:+	562	Gene3D	G3DSA:3.30.460.10		193	327	5.4E-10
Glutaredoxins
CL1806Contig1:95:397:3:-	101	TIGRFAM	TIGR02180	GRX_euk: glutaredoxin	18	98	1.3E-30	IPR011899	Glutaredoxin, eukaryotic/virial	GO:0045454
CL1806Contig1:95:397:3:-	101	SUPERFAMILY	SSF52833		7	99	2.47E-27	IPR012336	Thioredoxin-like fold
CL1806Contig1:95:397:3:-	101	PANTHER	PTHR10168		6	97	2.2E-38
CL1806Contig1:95:397:3:-	101	Pfam	PF00462	Glutaredoxin	18	79	6.5E-18	IPR002109	Glutaredoxin	GO:0009055|GO:0015035|GO:0045454
CL1806Contig1:95:397:3:-	101	Gene3D	G3DSA:3.40.30.10		3	99	4.7E-36	IPR012336	Thioredoxin-like fold
CL1806Contig1:95:397:3:-	101	PRINTS	PR00160	Glutaredoxin signature	18	36	3.811997E-15	IPR014025	Glutaredoxin subgroup
CL1806Contig1:95:397:3:-	101	PRINTS	PR00160	Glutaredoxin signature	77	90	3.811997E-15	IPR014025	Glutaredoxin subgroup
CL1806Contig1:95:397:3:-	101	PRINTS	PR00160	Glutaredoxin signature	63	76	3.811997E-15	IPR014025	Glutaredoxin subgroup
CL7439Contig1:1495:1797:1:+	101	Pfam	PF00462	Glutaredoxin	18	79	6.5E-18	IPR002109	Glutaredoxin	GO:0009055|GO:0015035|GO:0045454
CL7439Contig1:1495:1797:1:+	101	PANTHER	PTHR10168		6	97	2.2E-38
CL7439Contig1:1495:1797:1:+	101	Gene3D	G3DSA:3.40.30.10		3	99	4.7E-36	IPR012336	Thioredoxin-like fold
CL7439Contig1:1495:1797:1:+	101	SUPERFAMILY	SSF52833		7	99	2.47E-27	IPR012336	Thioredoxin-like fold
CL7439Contig1:1495:1797:1:+	101	TIGRFAM	TIGR02180	GRX_euk: glutaredoxin	18	98	1.3E-30	IPR011899	Glutaredoxin, eukaryotic/virial	GO:0045454
CL7439Contig1:1495:1797:1:+	101	PRINTS	PR00160	Glutaredoxin signature	18	36	3.811997E-15	IPR014025	Glutaredoxin subgroup
CL7439Contig1:1495:1797:1:+	101	PRINTS	PR00160	Glutaredoxin signature	77	90	3.811997E-15	IPR014025	Glutaredoxin subgroup
CL7439Contig1:1495:1797:1:+	101	PRINTS	PR00160	Glutaredoxin signature	63	76	3.811997E-15	IPR014025	Glutaredoxin subgroup
c70245_g1_i1:104:777:2:+	224	Pfam	PF08534	Redoxin	7	143	1.8E-29	IPR013740	Redoxin	GO:0016491
c70245_g1_i1:104:777:2:+	224	Gene3D	G3DSA:3.40.30.10		6	148	5.0E-54	IPR012336	Thioredoxin-like fold
c70245_g1_i1:104:777:2:+	224	Gene3D	G3DSA:3.40.30.10		156	223	6.9E-18	IPR012336	Thioredoxin-like fold
c70245_g1_i1:104:777:2:+	224	PANTHER	PTHR10430		4	152	1.3E-57
c70245_g1_i1:104:777:2:+	224	Pfam	PF00462	Glutaredoxin	157	213	8.5E-15	IPR002109	Glutaredoxin	GO:0009055|GO:0015035|GO:0045454
c70245_g1_i1:104:777:2:+	224	SUPERFAMILY	SSF52833		155	223	6.78E-16	IPR012336	Thioredoxin-like fold
c70245_g1_i1:104:777:2:+	224	PRINTS	PR00160	Glutaredoxin signature	198	211	5.441961E-9	IPR014025	Glutaredoxin subgroup
c70245_g1_i1:104:777:2:+	224	PRINTS	PR00160	Glutaredoxin signature	157	175	5.441961E-9	IPR014025	Glutaredoxin subgroup
c70245_g1_i1:104:777:2:+	224	PRINTS	PR00160	Glutaredoxin signature	212	224	5.441961E-9	IPR014025	Glutaredoxin subgroup
c70245_g1_i1:104:777:2:+	224	SUPERFAMILY	SSF52833		4	148	3.87E-31	IPR012336	Thioredoxin-like fold
c90355_g1_i1:78:380:3:+	101	PANTHER	PTHR10168		7	97	7.2E-36
c90355_g1_i1:78:380:3:+	101	TIGRFAM	TIGR02180	GRX_euk: glutaredoxin	18	97	5.1E-28	IPR011899	Glutaredoxin, eukaryotic/virial	GO:0045454
c90355_g1_i1:78:380:3:+	101	Gene3D	G3DSA:3.40.30.10		5	99	7.7E-33	IPR012336	Thioredoxin-like fold
c90355_g1_i1:78:380:3:+	101	PRINTS	PR00160	Glutaredoxin signature	63	76	1.52069E-13	IPR014025	Glutaredoxin subgroup
c90355_g1_i1:78:380:3:+	101	PRINTS	PR00160	Glutaredoxin signature	77	90	1.52069E-13	IPR014025	Glutaredoxin subgroup
c90355_g1_i1:78:380:3:+	101	PRINTS	PR00160	Glutaredoxin signature	18	36	1.52069E-13	IPR014025	Glutaredoxin subgroup
c90355_g1_i1:78:380:3:+	101	SUPERFAMILY	SSF52833		7	99	1.24E-26	IPR012336	Thioredoxin-like fold
c90355_g1_i1:78:380:3:+	101	Pfam	PF00462	Glutaredoxin	18	80	2.9E-15	IPR002109	Glutaredoxin	GO:0009055|GO:0015035|GO:0045454
c91977_g1_i1:1:781:2:+	260	PRINTS	PR00160	Glutaredoxin signature	219	232	3.404063E-9	IPR014025	Glutaredoxin subgroup
c91977_g1_i1:1:781:2:+	260	PRINTS	PR00160	Glutaredoxin signature	177	195	3.404063E-9	IPR014025	Glutaredoxin subgroup
c91977_g1_i1:1:781:2:+	260	PRINTS	PR00160	Glutaredoxin signature	233	246	3.404063E-9	IPR014025	Glutaredoxin subgroup
c91977_g1_i1:1:781:2:+	260	SUPERFAMILY	SSF52833		21	167	4.32E-37	IPR012336	Thioredoxin-like fold
c91977_g1_i1:1:781:2:+	260	Gene3D	G3DSA:3.40.30.10		174	243	1.4E-18	IPR012336	Thioredoxin-like fold
c91977_g1_i1:1:781:2:+	260	SUPERFAMILY	SSF52833		174	243	6.73E-15	IPR012336	Thioredoxin-like fold
c91977_g1_i1:1:781:2:+	260	Pfam	PF08534	Redoxin	25	164	1.1E-28	IPR013740	Redoxin	GO:0016491
c91977_g1_i1:1:781:2:+	260	PANTHER	PTHR10430		12	172	1.5E-49
c91977_g1_i1:1:781:2:+	260	Gene3D	G3DSA:3.40.30.10		18	165	1.2E-51	IPR012336	Thioredoxin-like fold
c91977_g1_i1:1:781:2:+	260	Pfam	PF00462	Glutaredoxin	177	234	2.2E-12	IPR002109	Glutaredoxin	GO:0009055|GO:0015035|GO:0045454
c99541_g1_i3:1613:1915:2:+	101	Pfam	PF00462	Glutaredoxin	18	79	6.5E-18	IPR002109	Glutaredoxin	GO:0009055|GO:0015035|GO:0045454
c99541_g1_i3:1613:1915:2:+	101	PANTHER	PTHR10168		6	97	2.2E-38
c99541_g1_i3:1613:1915:2:+	101	TIGRFAM	TIGR02180	GRX_euk: glutaredoxin	18	98	1.3E-30	IPR011899	Glutaredoxin, eukaryotic/virial	GO:0045454
c99541_g1_i3:1613:1915:2:+	101	SUPERFAMILY	SSF52833		7	99	2.47E-27	IPR012336	Thioredoxin-like fold
c99541_g1_i3:1613:1915:2:+	101	PRINTS	PR00160	Glutaredoxin signature	18	36	3.811997E-15	IPR014025	Glutaredoxin subgroup
c99541_g1_i3:1613:1915:2:+	101	PRINTS	PR00160	Glutaredoxin signature	77	90	3.811997E-15	IPR014025	Glutaredoxin subgroup
c99541_g1_i3:1613:1915:2:+	101	PRINTS	PR00160	Glutaredoxin signature	63	76	3.811997E-15	IPR014025	Glutaredoxin subgroup
c99541_g1_i3:1613:1915:2:+	101	Gene3D	G3DSA:3.40.30.10		3	99	4.7E-36	IPR012336	Thioredoxin-like fold
