# Supplementary material for: Deciphering the molecular mechanisms of mother-to-egg immune protection in the mealworm beetle Tenebrio molitor
Source: PLoS Pathog. 2020 Oct 15;16(10):e1008935. doi: 10.1371/journal.ppat.1008935 (PMC7591081; doi:10.1371/journal.ppat.1008935)
Supplement: S3 Table — This includes the scores of identification of the proteins from each spot and a description of the conserved domain composition of each identified protein. (XLSX) [file ppat.1008935.s004.xlsx]

## Sheet: ID with PEAKS
Tube #	Spot #	Species	Organ / Experiment	Ratio Bacillus / Control	Ratio Serratia / Control	Ratio Bacillus / Serratia	Best ID Transcript	Unique peptides	-10logP Prot.	Seq coverage	Top BLAST Accession	Top BLAST name (BLASTp)	CDD accession	Conserved domains (analyzed with CDD search)	Expected mass	Expected pI	2nd Best ID Transcript	Unique peptides	-10logP Prot.	Seq coverage	Top BLAST Accession	Top BLAST name (BLASTp)	CDD accession	Conserved domains (analyzed with CDD search)	Expected mass	Expected pI	3rd Best ID Transcript	Unique peptides	-10logP Prot.	Seq coverage	Top BLAST Accession	Top BLAST name (BLASTp)	CDD accession	Conserved domains (analyzed with CDD search)	Expected mass	Expected pI
1	102	Tenebrio molitor	Eggs laid (Ep)	not significant	not significant	1.57	c98879_g1_i2:136:1280:1	7	113.08	0.19	XP_974164.1	PREDICTED: annexin B9 [Tribolium castaneum]	pfam00191	Annexin	42590.8	4.82	c96795_g1_i1:118:789	2	49.43	0.11	XP_968333.1	PREDICTED: charged multivesicular body protein 5 [Tribolium castaneum]
2	1002	Tenebrio molitor	Eggs laid (Ep)	-3.7037	not significant	not significant	c97894_g1_i1:39:716:3	24	174.89	0.49	AAC47527.1	28 kDa desiccation stress protein [Tenebrio molitor]	cl06270	Protein of unknown function (DUF1397)	24833.5	5.37
5	4504	Tenebrio molitor	Eggs laid (Ep)	not significant	not significant	1.57	c97971_g1_i1:202:1758:1	7	109.26	0.14	XP_972494.1	PREDICTED: protein singed [Tribolium castaneum]	cd00257	Fascin-like domain; members include actin-bundling/crosslinking proteins facsin	57989.6	6.29
6	4602	Tenebrio molitor	Eggs laid (Ep)	not significant	2.44	not significant	c105773_g1_i1:131:1975:2	9	116.73	0.15	XP_008192196.1	PREDICTED: gephyrin isoform X1 [Tribolium castaneum]	COG0303; cd00887; cd00886	Molybdopterin biosynthesis enzyme; MoeA family biosynthesis of the molybdenum cofactor	66739.6	5.67	c103138_g1_i1:512:2215:2	2	44.59	0.05	XP_970210.1	PREDICTED: vitellogenin [Tribolium castaneum]	cl02516	von Willebrand factor type D domain; Luciferin-2-monooxygenase from Vargula hilgendorfii	64020.3	8.13
7	4604	Tenebrio molitor	Eggs laid (Ep)	not significant	not significant	-1.96078	c105773_g1_i1:131:1975:2	10	110.75	0.19	XP_008192196.1	PREDICTED: gephyrin isoform X1 [Tribolium castaneum]	COG0303; cd00887; cd00886	Molybdopterin biosynthesis enzyme; MoeA family biosynthesis of the molybdenum cofactor	66739.6	5.67	c103138_g1_i1:512:2215:2	2	52.09	0.04	XP_970210.1	PREDICTED: vitellogenin [Tribolium castaneum]	cl02516	von Willebrand factor type D domain; Luciferin-2-monooxygenase from Vargula hilgendorfii	64020.3	8.13
8	4612	Tenebrio molitor	Eggs laid (Ep)	not significant	not significant	-1.5625	c103138_g1_i1:512:2215:2	4	95.19	0.1	XP_970210.1	PREDICTED: vitellogenin [Tribolium castaneum]	cl02516	von Willebrand factor type D domain; Luciferin-2-monooxygenase from Vargula hilgendorfii	64020.3	8.13	c102891_g2_i3:339:1259:3	2	43.7	0.06	XP_008195793.2	PREDICTED: AMP deaminase 2 isoform X1 [Tribolium castaneum]	cl00281	Superfamily of metallo-dependent hydrolases (also called amidohydrolase superfamily)	35295.7	6
9	4702	Tenebrio molitor	Eggs laid (Ep)	not significant	not significant	5.17	c101351_g2_i2:181:2298:1	4	62.43	0.06	XP_015833515.1	PREDICTED: prolyl endopeptidase isoform X2 [Tribolium castaneum]	pfam00326	Peptidase_S9 Esterase_lipase superfamily Prolyl oligopeptidase family	80116.2	5.89
10	4704	Tenebrio molitor	Eggs laid (Ep)	-1.72414	-1.75439	not significant	c100525_g2_i1:266:2710:2	11	111.48	0.13	XP_972877.1	PREDICTED: nuclear pore complex protein Nup93 [Tribolium castaneum]	pfam04097	Nup93/Nic96; Nup93/Nic96 is a component of the nuclear pore complex	92976.1	5.92
11	6203	Tenebrio molitor	Eggs laid (Ep)	1.52	not significant	not significant	CL902Contig2:132:1310:3	10	114.58	0.22	XP_967788.1	PREDICTED: 26S protease regulatory subunit 10B [Tribolium castaneum]	cd00009	The AAA+ (ATPases Associated with a wide variety of cellular Activities) P-loop NTPase superfamily	44497.4	6.59
12	7401	Tenebrio molitor	Eggs laid (Ep)	not significant	-1.85185	not significant	c105525_g1_i2:41:1514:2	17	181.99	0.3	XP_970103.1	PREDICTED: catalase [Tribolium castaneum]	cd08156; COG0753	Clade 3 of the heme-binding enzyme catalase; KatE	55408.3	6.6
13	8501	Tenebrio molitor	Eggs laid (Ep)	not significant	-1.81818	not significant	c103293_g1_i1:1:2064:1	16	159.96	0.2	AGC54939.1	prophenoloxidase [Tenebrio molitor]	pfam03723; cl02853; pfam03722	Hemocyanin, ig-like domain; Hemocyanin, copper containing domain; Hemocyanin, all-alpha domain	79380.9	8.43
14	1003	Tenebrio molitor	Eggs in ovaries (Op)	1.66	not significant	not significant	c96980_g1_i1:82:744:1	20	227.19	0.62	XP_973769.1	PREDICTED: elongation factor 1-beta' [Tribolium castaneum]	cd10308; cd00292	Glutathione S-transferase C-terminal-like; Elongation factor 1 beta (EF1B) guanine nucleotide exchange domain	24428.6	4.76
15	1006	Tenebrio molitor	Eggs in ovaries (Op)	3.44	3.02	not significant	CL8008Contig1:161:805:2	15	168.68	0.55	XP_976120.1	PREDICTED: lipid storage droplets surface-binding protein 1 isoform X1 [Tribolium castaneum]	cl03851	Perilipin family; The perilipin family includes lipid droplet-associated protein (perilipin)	23493.9	5.26	c98297_g1_i2:613:1287:1	15	167.08	0.58	XP_008192093.1	PREDICTED: lipid storage droplets surface-binding protein 1 isoform X2 [Tribolium castaneum]	cl03851	Perilipin family; The perilipin family includes lipid droplet-associated protein (perilipin)	24402.9	5.16
16	1104	Tenebrio molitor	Eggs in ovaries (Op)	-3.125	not significant	not significant	c98931_g1_i2:202:1107:1	16	199.12	0.54	XP_974395.1	PREDICTED: uncharacterized protein LOC663246 [Tribolium castaneum]	pfam12248; smart00696; pfam11901	Farnesoic acid 0-methyl transferase; DM9; Protein of unknown function (DUF3421)	32395.2	4.72	CL3720Contig1:1:2281:2	16	159.78	0.22	XP_970210.1	PREDICTED: vitellogenin [Tribolium castaneum]	pfam01347	Vitellogenin_N Lipoprotein amino terminal region	85828.7	7.07	c98879_g1_i2:136:1280:1	15	159.31	0.39	XP_974164.1	PREDICTED: annexin B9 [Tribolium castaneum]	pfam00191	Annexin	42590.8	4.82
17	1105	Tenebrio molitor	Eggs in ovaries (Op)	-3.0303	-2.63158	not significant	CL3720Contig1:1:2281:2	12	117.55	0.14	XP_970210.1	PREDICTED: vitellogenin [Tribolium castaneum]	pfam01347	Lipoprotein amino terminal region	85828.7	7.07	c98086_g1_i2:45:476:3	5	101.61	0.33	XP_008193351.1	PREDICTED: uncharacterized protein LOC103313009 [Tribolium castaneum]	/	/	16113.2	7.37	c98758_g1_i4:516:1376:3	6	100.42	0.19	XP_015836528.1	PREDICTED: small glutamine-rich tetratricopeptide repeat-containing protein alpha isoform X2 [Tribolium castaneum]	smart00028	Tetratricopeptide repeats	32168.6	5.03
18	1107	Tenebrio molitor	Eggs in ovaries (Op)	-2.7027	not significant	not significant	c99055_g2_i1:179:1150:2	12	108	0.29	XP_967931.1	PREDICTED: annexin B9 isoform X2 [Tribolium castaneum]	pfam00191	Annexin	35774.5	5.01	CL3720Contig1:1:2281:2	7	58.71	0.08	XP_970210.1	PREDICTED: vitellogenin [Tribolium castaneum]	pfam01347	Vitellogenin_N Lipoprotein amino terminal region	85828.7	7.07
19	1202	Tenebrio molitor	Eggs in ovaries (Op)	-2.17391	-2.04082	not significant	CL3720Contig1:1:2281:2	33	212.39	0.2	XP_970210.1	PREDICTED: vitellogenin [Tribolium castaneum]	pfam01347	Lipoprotein amino terminal region	85828.7	7.07	c106381_g1_i1:1883:8194:2	14	140.2	0.09	XP_015836415.1	PREDICTED: apolipophorins [Tribolium castaneum]	cl05778; pfam09172	Domain of Unknown Function (DUF1081); This region is found in Apolipophorin proteins; DUF1943	232969	6.61	c105410_g2_i3:139:856:1	7	124.37	0.3	XP_015838236.1	PREDICTED: antichymotrypsin-2 isoform X4 [Tribolium castaneum]	cd00172	SERine Proteinase INhibitors (serpins)	27629.1	5.36
20	1203	Tenebrio molitor	Eggs in ovaries (Op)	-4.16667	-2.5641	not significant	CL3720Contig1:1:2281:2	22	209.83	0.24	XP_970210.1	PREDICTED: vitellogenin [Tribolium castaneum]	pfam01347	Lipoprotein amino terminal region	85828.7	7.07	c106381_g1_i1:1883:8194:2	12	142.44	0.08	XP_015836415.1	PREDICTED: apolipophorins [Tribolium castaneum]	cl05778; pfam09172	Domain of Unknown Function (DUF1081); This region is found in Apolipophorin proteins; DUF1943	232969	6.61	c103853_g2_i1:93:2441:3	7	112.03	0.12	XP_971540.1	PREDICTED: endoplasmin [Tribolium castaneum]	cd00075; cl20204	Histidine kinase-like ATPases; Hsp90 protein	89423.1	4.88
21	1701	Tenebrio molitor	Eggs in ovaries (Op)	1.54	not significant	not significant	CL3690Contig1:120:1991:3	35	219.89	0.52	XP_968773.1	PREDICTED: eukaryotic peptide chain release factor GTP-binding subunit ERF3A isoform X2 [Tribolium castaneum]	cd01883; cd04089; pfam07145	Elongation Factor 1-alpha (EF1-alpha) protein family; eukaryotic class II release factor (eRF3); Ataxin-2	68974.2	5.32
22	2001	Tenebrio molitor	Eggs in ovaries (Op)	3.26	2.76	not significant	CL8008Contig1:161:805:2	16	230.67	0.72	XP_976120.1	PREDICTED: lipid storage droplets surface-binding protein 1 isoform X1 [Tribolium castaneum]	cl03851	Perilipin family; The perilipin family includes lipid droplet-associated protein (perilipin)	23493.9	5.26	c98297_g1_i2:613:1287:1	16	217.12	0.65	XP_008192093.1	PREDICTED: lipid storage droplets surface-binding protein 1 isoform X2 [Tribolium castaneum]	cl03851	Perilipin family; The perilipin family includes lipid droplet-associated protein (perilipin)	24402.9	5.16
23	2401	Tenebrio molitor	Eggs in ovaries (Op)	not significant	3.48	not significant	c98755_g2_i1:1:1260:1	41	271.11	0.71	XP_966492.1	PREDICTED: tubulin alpha-1 chain [Tribolium castaneum]	cd02186	The alpha-tubulin family;	46467.5	4.99	c83259_g1_i1:259:1593:1	12	162.92	0.36	XP_973518.1	PREDICTED: programmed cell death protein 4 isoform X1 [Tribolium castaneum]	pfam02847	MA3 domain; Domain in DAP-5, eIF4G, MA-3 and other proteins	49616.2	5.25	c102055_g4_i1:263:1606:2	14	143.03	0.36	XP_967267.1	PREDICTED: tubulin beta-1 chain [Tribolium castaneum]	cd02187	The beta-tubulin family	50159.3	4.75
24	2404	Tenebrio molitor	Eggs in ovaries (Op)	1.95	not significant	not significant	c98755_g2_i1:1:1260:1	35	274.54	0.71	XP_966492.1	PREDICTED: tubulin alpha-1 chain [Tribolium castaneum]	cd02186	The alpha-tubulin family;	46467.5	4.99	c101321_g1_i2:1:1172:3	19	171.29	0.45	XP_008192785.1	PREDICTED: FK506-binding protein 59 [Tribolium castaneum]	pfam00254	FKBP-type peptidyl-prolyl cis-trans isomerase	43319.1	5.11	c83259_g1_i1:259:1593:1	17	158.14	0.26	XP_973518.1	PREDICTED: programmed cell death protein 4 isoform X1 [Tribolium castaneum]	pfam02847	MA3 domain; Domain in DAP-5, eIF4G, MA-3 and other proteins	49616.2	5.25
25	2504	Tenebrio molitor	Eggs in ovaries (Op)	1.75	1.59	not significant	c101304_g2_i1:120:1820:3	35	236.13	0.5	XP_971630.1	PREDICTED: 60 kDa heat shock protein, mitochondrial [Tribolium castaneum]	cd03344	GroEL_like type I chaperonin.	60330.3	5.58	c98755_g2_i1:1:1260:1	7	110.24	0.26	XP_966492.1	PREDICTED: tubulin alpha-1 chain [Tribolium castaneum]	cd02186	The alpha-tubulin family;	46467.5	4.99
26	2505	Tenebrio molitor	Eggs in ovaries (Op)	1.72	not significant	not significant	c101304_g2_i1:120:1820:3	34	231.03	0.51	XP_971630.1	PREDICTED: 60 kDa heat shock protein, mitochondrial [Tribolium castaneum]	cd03344	GroEL_like type I chaperonin.	60330.3	5.58
27	3101	Tenebrio molitor	Eggs in ovaries (Op)	-2.77778	not significant	not significant	c105219_g1_i10:241:1437:1	25	190.68	0.44	XP_008200105.1	PREDICTED: serine protease inhibitor 3/4 isoform X1 [Tribolium castaneum]	cd00172	SERine Proteinase INhibitors (serpins)	44662.7	5.98	c102502_g1_i2:1:835:2	6	132.34	0.25	XP_975796.1	PREDICTED: uncharacterized protein LOC658401 [Tribolium castaneum]	pfam02847	MA3 domain; Domain in DAP-5, eIF4G, MA-3 and other proteins	49616.2	5.25	c103845_g3_i1:126:2291:3	10	129.1	0.16	AFN02497.1	heat shock protein 90 [Tenebrio molitor]	cd00075; cl20204	Histidine kinase-like ATPases; Hsp90 protein	82690.6	5.01
28	3103	Tenebrio molitor	Eggs in ovaries (Op)	-3.57143	not significant	not significant	CL3720Contig1:1:2281:2	50	270.2	0.34	XP_970210.1	PREDICTED: vitellogenin [Tribolium castaneum]	pfam01347	Lipoprotein amino terminal region	85828.7	7.07
29	3401	Tenebrio molitor	Eggs in ovaries (Op)	3.33	1.85	not significant	c100599_g2_i1:121:1608:1	35	215.78	0.51	XP_971685.1	PREDICTED: protein disulfide-isomerase A3 [Tribolium castaneum]	cd02961; cl00388	Protein Disulfide Isomerase (PDIa) family, redox active thioredoxin (TRX) domains	56209.6	5.34	c102366_g2_i3:79:1428:1	19	173.8	0.44	XP_971755.1	PREDICTED: synaptic vesicle membrane protein VAT-1 homolog-like isoform X2 [Tribolium castaneum]	cd08275	Medium chain dehydrogenases/reductase (MDR)/zinc-dependent alcohol dehydrogenase-like family	49173.1	5.46
30	4003	Tenebrio molitor	Eggs in ovaries (Op)	2.13	1.85	not significant	CL1231Contig1:422:868:2	10	141.75	0.53	XP_968178.1	PREDICTED: cofilin/actin-depolymerizing factor homolog [Tribolium castaneum]	cd11286	Cofilin, Destrin, and related actin depolymerizing factors; Actin depolymerization factor	16963.2	6.16
31	4405	Tenebrio molitor	Eggs in ovaries (Op)	1.91	1.62	not significant	c102803_g1_i1:124:1494:1	14	176.35	0.52	XP_971596.1	PREDICTED: ruvB-like helicase 1 [Tribolium castaneum]	cd00009	The AAA+ (ATPases Associated with a wide variety of cellular Activities) P-loop NTPase superfamily	49962.6	5.91
32	4602	Tenebrio molitor	Eggs in ovaries (Op)	2.03	2.1	not significant	c103138_g1_i1:512:2215:2	21	171.55	0.26	XP_970210.1	PREDICTED: vitellogenin [Tribolium castaneum]	cl02516	von Willebrand factor type D domain	64020.3	8.13	c104246_g1_i1:211:1932:1	20	160.99	0.31	XP_968212.1	PREDICTED: lysine--tRNA ligase isoform X2 [Tribolium castaneum]	cd00775	Lys_tRNA synthetase (LysRS) class II core domain	65403.9	5.79
33	5105	Tenebrio molitor	Eggs in ovaries (Op)	1.74	not significant	not significant	CL3327Contig1:1294:2148:3	3	50.66	0.11	XP_972373.1	PREDICTED: S-formylglutathione hydrolase [Tribolium castaneum]	cl21494; COG0627	Esterases and lipases (includes fungal lipases, cholinesterases, etc.); S-formylglutathione hydrolase FrmB [Defense mechanisms]	31719.1	6.22	CL4886Contig1:1137:1493:3	2	32.61	0.12	XP_966973.1	PREDICTED: proteasome subunit alpha type-1 [Tribolium castaneum]	cl00467	The Ntn hydrolases (N-terminal nucleophile) are a diverse superfamily of of enzymes	12700.1	4.77
34	5502	Tenebrio molitor	Eggs in ovaries (Op)	1.92	1.69	not significant	c97971_g1_i1:202:1758:1	17	148.65	0.31	XP_972494.1	PREDICTED: protein singed [Tribolium castaneum]	cd00257	Fascin-like domain; members include actin-bundling/crosslinking proteins facsin	57989.6	6.29
35	5503	Tenebrio molitor	Eggs in ovaries (Op)	1.93	not significant	not significant	c97971_g1_i1:202:1758:1	16	183.11	0.32	XP_972494.1	PREDICTED: protein singed [Tribolium castaneum]	cd00257	Fascin-like domain; members include actin-bundling/crosslinking proteins facsin	57989.6	6.29	CL3720Contig1:1:2281:2	3	48.74	0.06	XP_970210.1	PREDICTED: vitellogenin [Tribolium castaneum]	pfam01347	Lipoprotein amino terminal region	85828.7	7.07
36	5601	Tenebrio molitor	Eggs in ovaries (Op)	1.79	not significant	not significant	CL8467Contig1:197:2278:2	28	225.54	0.47	XP_008198904.2	PREDICTED: LOW QUALITY PROTEIN: heat shock protein 75 kDa, mitochondrial [Tribolium castaneum]	cl20204; cd00075	Hsp90 protein; Histidine kinase-like ATPases	78957.9	6.99	c103138_g1_i1:512:2215:2	8	126.7	0.19	XP_970210.1	PREDICTED: vitellogenin [Tribolium castaneum]	cl02516	von Willebrand factor type D domain; Luciferin-2-monooxygenase	64020.3	8.13
37	6103	Tenebrio molitor	Eggs in ovaries (Op)	-2.85714	-1.92308	not significant	CL3720Contig1:1:2281:2	10	142.65	0.16	XP_970210.1	PREDICTED: vitellogenin [Tribolium castaneum]	pfam01347	Lipoprotein amino terminal region	85828.7	7.07	c97542_g1_i6:12:1115:3	11	122	0.36	XP_973579.1	PREDICTED: guanine nucleotide-binding protein subunit beta-like protein [Tribolium castaneum]	cd00200	WD40 domain, found in a number of eukaryotic proteins that cover a wide variety of functions	41059.4	6.12
38	6105	Tenebrio molitor	Eggs in ovaries (Op)	not significant	-2.38095	not significant	CL3720Contig1:1:2281:2	29	250.21	0.25	XP_970210.1	PREDICTED: vitellogenin [Tribolium castaneum]	pfam01347	Lipoprotein amino terminal region	85828.7	7.07	c97542_g1_i6:12:1115:3	22	174.02	0.66	XP_973579.1	PREDICTED: guanine nucleotide-binding protein subunit beta-like protein [Tribolium castaneum]	cd00200	WD40 domain, found in a number of eukaryotic proteins that cover a wide variety of functions	41059.4	6.12	c100718_g1_i1:171:1127:3	6	90.12	0.21	XP_967089.1	PREDICTED: GDP-L-fucose synthase [Tribolium castaneum]	cd05239; PLN02725	GDP-fucose synthetase; GDP-4-keto-6-deoxymannose-3,5-epimerase-4-reductase	35860	6.89
39	6106	Tenebrio molitor	Eggs in ovaries (Op)	not significant	-5.88235	not significant	c103866_g2_i1:109:2061:1	15	149.83	0.22	ADB44081.1	PREDICTED: heat shock 70 kDa protein cognate 4 [Tribolium castaneum]	PTZ00009; cd10233	Nucleotide-binding domain of HSPA1-A, -B, -L, HSPA-2, -6, -7, -8, and similar proteins; heat shock 70 kDa protein	71112.3	5.32	CL3720Contig1:1:2281:2	2	69.32	0.05	XP_970210.1	PREDICTED: vitellogenin [Tribolium castaneum]	pfam01347	Lipoprotein amino terminal region	85828.7	7.07
40	6303	Tenebrio molitor	Eggs in ovaries (Op)	not significant	3.38	not significant	c104430_g2_i1:161:1561:2	30	221.99	0.71	XP_970339.1	PREDICTED: elongation factor Tu, mitochondrial [Tribolium castaneum]	cd01884	Elongation Factor Tu (EF-Tu) GTP-binding proteins P-loop NTPase superfamily	51887	7.24
41	6401	Tenebrio molitor	Eggs in ovaries (Op)	1.59	not significant	not significant	c99024_g1_i1:90:1613:3	13	153.59	0.33	NP_001280524.1	dihydrolipoyl dehydrogenase, mitochondrial [Tribolium castaneum]	pfam00070; PRK06327	Pyridine nucleotide-disulphide oxidoreductase; dihydrolipoamide dehydrogenase	54087.1	7.61
42	6402	Tenebrio molitor	Eggs in ovaries (Op)	not significant	-2.04082	not significant	c105525_g1_i2:41:1514:2	8	129.43	0.15	XP_970103.1	PREDICTED: catalase [Tribolium castaneum]	cd08156	Clade 3 of the heme-binding enzyme catalase	55408.3	6.6	CL1419Contig1:398:1939:2	8	117.77	0.14	XP_967960.2	PREDICTED: aldehyde dehydrogenase, mitochondrial [Tribolium castaneum]	cd07141; PLN02466	NAD+-dependent retinal dehydrogenase 1, ALDH families 1A, 1B, and 2-like; aldehyde dehydrogenase family 2 member	56254.3	6.37	c102129_g1_i1:101:1822:2	5	70.82	0.09	XP_967643.1	PREDICTED: phenylalanine--tRNA ligase alpha subunit [Tribolium castaneum]	cd00496	Phenylalanyl-tRNA synthetase (PheRS) alpha chain catalytic core domain	64651.9	5.73
43	6404	Tenebrio molitor	Eggs in ovaries (Op)	not significant	not significant	-2.17391	/	/	/	/	/	/	/	/	/	/
44	6506	Tenebrio molitor	Eggs in ovaries (Op)	not significant	not significant	1.62	CL3720Contig1:2611:5148:1	10	176.24	0.13	AAU20328.2	vitellogenin precursor [Tenebrio molitor]	cl02516	von Willebrand factor type D domain; Luciferin-2-monooxygenase	97058.4	8.31	c99520_g1_i1:112:1785:1	7	128.81	0.16	XP_969171.1	PREDICTED: T-complex protein 1 subunit alpha [Tribolium castaneum]	cd03335	TCP-1 (CTT or eukaryotic type II) chaperonin family; thermosome	60189.8	6.02
45	6601	Tenebrio molitor	Eggs in ovaries (Op)	not significant	-1.5625	not significant	CL3720Contig1:2611:5148:1	19	171.92	0.25	AAU20328.2	vitellogenin precursor [Tenebrio molitor]	cl02516	von Willebrand factor type D domain; Luciferin-2-monooxygenase	97058.4	8.31	c103138_g1_i1:512:2215:2	10	131.04	0.2	XP_970210.1	PREDICTED: vitellogenin [Tribolium castaneum]	cl02516	von Willebrand factor type D domain; Luciferin-2-monooxygenase	64020.3	8.13
46	6602	Tenebrio molitor	Eggs in ovaries (Op)	-1.81818	not significant	not significant	CL3720Contig1:2611:5148:1	7	88.38	0.09	AAU20328.2	vitellogenin precursor [Tenebrio molitor]	cl02516	von Willebrand factor type D domain; Luciferin-2-monooxygenase	97058.4	8.31	c103138_g1_i1:512:2215:2	4	66	0.1	XP_970210.1	PREDICTED: vitellogenin [Tribolium castaneum]	cl02516	von Willebrand factor type D domain; Luciferin-2-monooxygenase	64020.3	8.13
47	6701	Tenebrio molitor	Eggs in ovaries (Op)	1.77	not significant	not significant	c100022_g3_i1:1:2215:2	23	160.51	0.3	XP_001808066.1	PREDICTED: transferrin [Tribolium castaneum]	cd13529	Transferrin family of the type 2 periplasmic-binding protein superfamily	81298.8	7.68	c103138_g1_i1:512:2215:2	7	93.46	0.13	XP_970210.1	PREDICTED: vitellogenin [Tribolium castaneum]	cl02516	von Willebrand factor type D domain; Luciferin-2-monooxygenase	64020.3	8.13
48	6702	Tenebrio molitor	Eggs in ovaries (Op)	1.93	not significant	not significant	c100022_g3_i1:1:2215:2	53	226.16	0.62	XP_001808066.1	PREDICTED: transferrin [Tribolium castaneum]	cd13529	Transferrin family of the type 2 periplasmic-binding protein superfamily	81298.8	7.68	c103138_g1_i1:512:2215:2	4	79.64	0.1	XP_970210.1	PREDICTED: vitellogenin [Tribolium castaneum]	cl02516	von Willebrand factor type D domain; Luciferin-2-monooxygenase	64020.3	8.13
49	6807	Tenebrio molitor	Eggs in ovaries (Op)	1.94	not significant	not significant	c105348_g2_i1:1:1480:3	21	216.68	0.37	AAU20328.2	vitellogenin precursor [Tenebrio molitor]	cl11721	Domain of unknown function (DUF1943)	55460.9	8.97	c85922_g1_i1:1:744:2	6	125.15	0.23	AAU20328.2	vitellogenin precursor [Tenebrio molitor]	pfam01347	Lipoprotein amino terminal region	27180.5	8.32
50	7101	Tenebrio molitor	Eggs in ovaries (Op)	-8.33333	-7.14286	not significant	c85922_g1_i1:1:744:2	10	150.97	0.29	AAU20328.2	vitellogenin precursor [Tenebrio molitor]	pfam01347	Lipoprotein amino terminal region; This family contains regions from: Vitellogenin	27180.5	8.32
51	7403	Tenebrio molitor	Eggs in ovaries (Op)	2.98	not significant	1.58	c101486_g1_i1:70:1593:1	29	226.9	0.58	XP_967559.1	PREDICTED: enolase [Tribolium castaneum]	cd03313	Enolase	55302.1	8.39
52	7405	Tenebrio molitor	Eggs in ovaries (Op)	1.56	not significant	not significant	c103420_g1_i1:1:1527:1	4	91.19	0.11	NP_001038091.1	imaginal disc growth factor 4 precursor [Tribolium castaneum]	cd02873	GH18_IDGF Chitinase-like superfamily	57123.8	6.55
53	7601	Tenebrio molitor	Eggs in ovaries (Op)	-3.84615	-2.43902	not significant	c103293_g1_i1:1:2064:1	20	152.65	0.26	AGC54939.1	prophenoloxidase [Tenebrio molitor]	pfam03723, pfam03722, cl02853	Hemocyanin, ig-like domain	79380.9	8.43	c103138_g1_i1:512:2215:2	4	67.97	0.08	XP_970210.1	PREDICTED: vitellogenin [Tribolium castaneum]	cl02516	von Willebrand factor type D domain; Luciferin-2-monooxygenase	64020.3	8.13
54	7701	Tenebrio molitor	Eggs in ovaries (Op)	not significant	-2.17391	not significant	CL3720Contig1:2611:5148:1	25	238.4	0.38	AAU20328.2	vitellogenin precursor [Tenebrio molitor]	cl02516	von Willebrand factor type D domain; Luciferin-2-monooxygenase	97058.4	8.31
55	7801	Tenebrio molitor	Eggs in ovaries (Op)	1.86	not significant	not significant	c85922_g1_i1:1:744:2	8	105.27	0.2	AAU20328.2	vitellogenin precursor [Tenebrio molitor]	pfam01347	Lipoprotein amino terminal region	27180.5	8.32	c105348_g2_i1:1:1480:3	24	19	0.36	AAU20328.2	vitellogenin precursor [Tenebrio molitor]	cl11721	Domain of unknown function (DUF1943)	55460.9	8.97
56	7803	Tenebrio molitor	Eggs in ovaries (Op)	1.66	not significant	not significant	c85922_g1_i1:1:744:2	3	98.79	0.15	AAU20328.2	vitellogenin precursor [Tenebrio molitor]	pfam01347	Lipoprotein amino terminal region	27180.5	8.32	c105348_g2_i1:1:1480:3	14	12	0.27	AAU20328.2	vitellogenin precursor [Tenebrio molitor]	cl11721	Domain of unknown function (DUF1943)	55460.9	8.97
57	8102	Tenebrio molitor	Eggs in ovaries (Op)	-1.96078	-1.85185	not significant	c102059_g4_i2:260:1213:2	4	54.73	0.09	XP_969456.2	PREDICTED: aldose reductase [Tribolium castaneum]	cd06660	Aldo-keto reductases (AKRs) are a superfamily of soluble NAD(P)(H) oxidoreductases	35989.3	8.4	c100129_g1_i1:263:1426:2	4	4	0.1	XP_975546.1	PREDICTED: malate dehydrogenase, cytoplasmic [Tribolium castaneum]	cd01336	Cytoplasmic and cytosolic Malate dehydrogenases	42243.4	9.13
58	8401	Tenebrio molitor	Eggs in ovaries (Op)	1.74	not significant	not significant	c85922_g2_i1:1:763:2	8	141.61	0.45	AAU20328.2	vitellogenin precursor [Tenebrio molitor]	pfam01347	Lipoprotein amino terminal region	27180.5	8.32	CL843Contig1:125:1426:3	30	28	0.5	XP_001809758.1	PREDICTED: elongation factor 1-gamma [Tribolium castaneum]	COG0625, cd03181, cd03044	Glutathione S-transferase	49617.3	8.49
59	8807	Tenebrio molitor	Eggs in ovaries (Op)	6.99	not significant	not significant	c105348_g2_i1:1:1480:3	12	9	0.2	AAU20328.2	vitellogenin precursor [Tenebrio molitor]	cl11721	Domain of unknown function (DUF1943)	55460.9	8.97
60	9301	Tenebrio molitor	Eggs in ovaries (Op)	-2.94118	not significant	not significant	c85922_g1_i1:1:744:2	12	172.86	0.29	AAU20328.2	vitellogenin precursor [Tenebrio molitor]	pfam01347	Lipoprotein amino terminal region	27180.5	8.32	c105348_g2_i1:1:1480:3	22	17	0.35	AAU20328.2	vitellogenin precursor [Tenebrio molitor]	cl11721	Domain of unknown function (DUF1943)	55460.9	8.97	CL5374Contig1:118:1332:1	16	152.4	0.43	XP_972551.1	PREDICTED: 26S protease regulatory subunit 8 isoform X2 [Tribolium castaneum]	cd00009	The AAA+ (ATPases Associated with a wide variety of cellular Activities) superfamily P-loop NTPase	45506.1	8.51
61	A	Tenebrio molitor	Eggs laid (Ep)	not significant	not significant	not significant	c85922_g2_i1:1:763:2	67	346.84	0.79	AAU20328.2	vitellogenin precursor [Tenebrio molitor]	pfam01347	Lipoprotein amino terminal region; This family contains regions from: Vitellogenin	28904.8	5.09
62	B	Tenebrio molitor	Eggs laid (Ep)	not significant	not significant	not significant	CL3720Contig1:1:2281:2	49	264.6	0.3	XP_970210.1	PREDICTED: vitellogenin [Tribolium castaneum]	pfam01347	Lipoprotein amino terminal region	85828.7	7.07	c85922_g2_i1:1:763:2	11	221.89	0.73	AAU20328.2	vitellogenin precursor [Tenebrio molitor]	pfam01347	Lipoprotein amino terminal region; This family contains regions from: Vitellogenin	28904.8	5.09	c101246_g3_i1:110:1240:2	6	105.36	0.24	NP_511052.1	actin 5C, isoform B [Drosophila melanogaster]	cd00012; pfam00022	Nucleotide-Binding Domain of the sugar kinase/HSP70/actin superfamily; Actin	41824.8	5.3
63	C	Tenebrio molitor	Eggs laid (Ep)	not significant	not significant	not significant	c85922_g2_i1:1:763:2	9	166.92	0.69	AAU20328.2	vitellogenin precursor [Tenebrio molitor]	pfam01347	Lipoprotein amino terminal region; This family contains regions from: Vitellogenin	28904.8	5.09	CL3720Contig1:1:2281:2	23	156.01	0.13	XP_970210.1	PREDICTED: vitellogenin [Tribolium castaneum]	pfam01347	Lipoprotein amino terminal region	85828.7	7.07
64	D	Tenebrio molitor	Eggs in ovaries (Op)	not significant	not significant	not significant	c85922_g2_i1:1:763:2	8	169.12	0.65	AAU20328.2	vitellogenin precursor [Tenebrio molitor]	pfam01347	Lipoprotein amino terminal region; This family contains regions from: Vitellogenin	28904.8	5.09	CL3720Contig1:1:2281:2	13	130.44	0.16	XP_970210.1	PREDICTED: vitellogenin [Tribolium castaneum]	pfam01347	Lipoprotein amino terminal region	85828.7	7.07
								-10logP	P-value
								30	0.001
								20	0.01
								16.9897	0.02
								15.2288	0.03
								13.9794	0.04
								13.0103	0.05
							c85922_g1_i1:1:744:2	8	105.27	0.2	AAU20328.2	vitellogenin precursor [Tenebrio molitor]	pfam01347	Lipoprotein amino terminal region	27180.5	8.32
							c85922_g1_i1:1:744:2	3	98.79	0.15	AAU20328.2	vitellogenin precursor [Tenebrio molitor]	pfam01347	Lipoprotein amino terminal region	27180.5	8.32
							c102059_g4_i2:260:1213:2	4	54.73	0.09	XP_969456.2	PREDICTED: aldose reductase [Tribolium castaneum]	cd06660	Aldo-keto reductases (AKRs) are a superfamily of soluble NAD(P)(H) oxidoreductases	35989.3	8.4
							c85922_g2_i1:1:763:2	8	141.61	0.45	AAU20328.2	vitellogenin precursor [Tenebrio molitor]	pfam01347	Lipoprotein amino terminal region	27180.5	8.32
							c85922_g1_i1:1:744:2	12	172.86	0.29	AAU20328.2	vitellogenin precursor [Tenebrio molitor]	pfam01347	Lipoprotein amino terminal region	27180.5	8.32

## Sheet: Vitellogenin
Tube #	Spot #	Species	Organ / Experiment	Ratio Bacillus / Control	Ratio Serratia / Control	Ratio Bacillus / Serratia	Best ID Transcript	Unique peptides	-10logP Prot.	Seq coverage	Top BLAST Accession	Top BLAST name (BLASTp)	CDD accession	Conserved domains (analyzed with CDD search)	Expected mass	Expected pI	2nd Best ID Transcript	Unique peptides	-10logP Prot.	Seq coverage	Top BLAST Accession	Top BLAST name (BLASTp)	CDD accession	Conserved domains (analyzed with CDD search)	Expected mass	Expected pI	3rd Best ID Transcript	Unique peptides	-10logP Prot.	Seq coverage	Top BLAST Accession	Top BLAST name (BLASTp)	CDD accession	Conserved domains (analyzed with CDD search)	Expected mass	Expected pI
8	4612	Tenebrio molitor	Eggs laid (Ep)	not significant	not significant	-1.5625	c103138_g1_i1:512:2215:2	4	95.19	0.1	XP_970210.1	PREDICTED: vitellogenin [Tribolium castaneum]	cl02516	von Willebrand factor type D domain; Luciferin-2-monooxygenase from Vargula hilgendorfii	64020.3	8.13	c102891_g2_i3:339:1259:3	2	43.7	0.06	XP_008195793.2	PREDICTED: AMP deaminase 2 isoform X1 [Tribolium castaneum]	cl00281	Superfamily of metallo-dependent hydrolases (also called amidohydrolase superfamily)	35295.7	6
17	1105	Tenebrio molitor	Eggs in ovaries (Op)	-3.0303	-2.63158	not significant	CL3720Contig1:1:2281:2	12	117.55	0.14	XP_970210.1	PREDICTED: vitellogenin [Tribolium castaneum]	pfam01347	Lipoprotein amino terminal region	85828.7	7.07	c98086_g1_i2:45:476:3	5	101.61	0.33	XP_008193351.1	PREDICTED: uncharacterized protein LOC103313009 [Tribolium castaneum]	/	/	16113.2	7.37	c98758_g1_i4:516:1376:3	6	100.42	0.19	XP_015836528.1	PREDICTED: small glutamine-rich tetratricopeptide repeat-containing protein alpha isoform X2 [Tribolium castaneum]	smart00028	Tetratricopeptide repeats	32168.6	5.03
19	1202	Tenebrio molitor	Eggs in ovaries (Op)	-2.17391	-2.04082	not significant	CL3720Contig1:1:2281:2	33	212.39	0.2	XP_970210.1	PREDICTED: vitellogenin [Tribolium castaneum]	pfam01347	Lipoprotein amino terminal region	85828.7	7.07	c106381_g1_i1:1883:8194:2	14	140.2	0.09	XP_015836415.1	PREDICTED: apolipophorins [Tribolium castaneum]	cl05778; pfam09172	Domain of Unknown Function (DUF1081); This region is found in Apolipophorin proteins; DUF1943	232969	6.61	c105410_g2_i3:139:856:1	7	124.37	0.3	XP_015838236.1	PREDICTED: antichymotrypsin-2 isoform X4 [Tribolium castaneum]	cd00172	SERine Proteinase INhibitors (serpins)	27629.1	5.36
20	1203	Tenebrio molitor	Eggs in ovaries (Op)	-4.16667	-2.5641	not significant	CL3720Contig1:1:2281:2	22	209.83	0.24	XP_970210.1	PREDICTED: vitellogenin [Tribolium castaneum]	pfam01347	Lipoprotein amino terminal region	85828.7	7.07	c106381_g1_i1:1883:8194:2	12	142.44	0.08	XP_015836415.1	PREDICTED: apolipophorins [Tribolium castaneum]	cl05778; pfam09172	Domain of Unknown Function (DUF1081); This region is found in Apolipophorin proteins; DUF1943	232969	6.61	c103853_g2_i1:93:2441:3	7	112.03	0.12	XP_971540.1	PREDICTED: endoplasmin [Tribolium castaneum]	cd00075; cl20204	Histidine kinase-like ATPases; Hsp90 protein	89423.1	4.88
28	3103	Tenebrio molitor	Eggs in ovaries (Op)	-3.57143	not significant	not significant	CL3720Contig1:1:2281:2	50	270.2	0.34	XP_970210.1	PREDICTED: vitellogenin [Tribolium castaneum]	pfam01347	Lipoprotein amino terminal region	85828.7	7.07
32	4602	Tenebrio molitor	Eggs in ovaries (Op)	2.03	2.1	not significant	c103138_g1_i1:512:2215:2	21	171.55	0.26	XP_970210.1	PREDICTED: vitellogenin [Tribolium castaneum]	cl02516	von Willebrand factor type D domain	64020.3	8.13	c104246_g1_i1:211:1932:1	20	160.99	0.31	XP_968212.1	PREDICTED: lysine--tRNA ligase isoform X2 [Tribolium castaneum]	cd00775	Lys_tRNA synthetase (LysRS) class II core domain	65403.9	5.79
37	6103	Tenebrio molitor	Eggs in ovaries (Op)	-2.85714	-1.92308	not significant	CL3720Contig1:1:2281:2	10	142.65	0.16	XP_970210.1	PREDICTED: vitellogenin [Tribolium castaneum]	pfam01347	Lipoprotein amino terminal region	85828.7	7.07	c97542_g1_i6:12:1115:3	11	122	0.36	XP_973579.1	PREDICTED: guanine nucleotide-binding protein subunit beta-like protein [Tribolium castaneum]	cd00200	WD40 domain, found in a number of eukaryotic proteins that cover a wide variety of functions	41059.4	6.12
38	6105	Tenebrio molitor	Eggs in ovaries (Op)	not significant	-2.38095	not significant	CL3720Contig1:1:2281:2	29	250.21	0.25	XP_970210.1	PREDICTED: vitellogenin [Tribolium castaneum]	pfam01347	Lipoprotein amino terminal region	85828.7	7.07	c97542_g1_i6:12:1115:3	22	174.02	0.66	XP_973579.1	PREDICTED: guanine nucleotide-binding protein subunit beta-like protein [Tribolium castaneum]	cd00200	WD40 domain, found in a number of eukaryotic proteins that cover a wide variety of functions	41059.4	6.12	c100718_g1_i1:171:1127:3	6	90.12	0.21	XP_967089.1	PREDICTED: GDP-L-fucose synthase [Tribolium castaneum]	cd05239; PLN02725	GDP-fucose synthetase; GDP-4-keto-6-deoxymannose-3,5-epimerase-4-reductase	35860	6.89
44	6506	Tenebrio molitor	Eggs in ovaries (Op)	not significant	not significant	1.62	CL3720Contig1:2611:5148:1	10	176.24	0.13	AAU20328.2	vitellogenin precursor [Tenebrio molitor]	cl02516	von Willebrand factor type D domain; Luciferin-2-monooxygenase	97058.4	8.31	c99520_g1_i1:112:1785:1	7	128.81	0.16	XP_969171.1	PREDICTED: T-complex protein 1 subunit alpha [Tribolium castaneum]	cd03335	TCP-1 (CTT or eukaryotic type II) chaperonin family; thermosome	60189.8	6.02
45	6601	Tenebrio molitor	Eggs in ovaries (Op)	not significant	-1.5625	not significant	CL3720Contig1:2611:5148:1	19	171.92	0.25	AAU20328.2	vitellogenin precursor [Tenebrio molitor]	cl02516	von Willebrand factor type D domain; Luciferin-2-monooxygenase	97058.4	8.31	c103138_g1_i1:512:2215:2	10	131.04	0.2	XP_970210.1	PREDICTED: vitellogenin [Tribolium castaneum]	cl02516	von Willebrand factor type D domain; Luciferin-2-monooxygenase	64020.3	8.13
46	6602	Tenebrio molitor	Eggs in ovaries (Op)	-1.81818	not significant	not significant	CL3720Contig1:2611:5148:1	7	88.38	0.09	AAU20328.2	vitellogenin precursor [Tenebrio molitor]	cl02516	von Willebrand factor type D domain; Luciferin-2-monooxygenase	97058.4	8.31	c103138_g1_i1:512:2215:2	4	66	0.1	XP_970210.1	PREDICTED: vitellogenin [Tribolium castaneum]	cl02516	von Willebrand factor type D domain; Luciferin-2-monooxygenase	64020.3	8.13
49	6807	Tenebrio molitor	Eggs in ovaries (Op)	1.94	not significant	not significant	c105348_g2_i1:1:1480:3	21	216.68	0.37	AAU20328.2	vitellogenin precursor [Tenebrio molitor]	cl11721	Domain of unknown function (DUF1943)	55460.9	8.97	c85922_g1_i1:1:744:2	6	125.15	0.23	AAU20328.2	vitellogenin precursor [Tenebrio molitor]	pfam01347	Lipoprotein amino terminal region	27180.5	8.32
50	7101	Tenebrio molitor	Eggs in ovaries (Op)	-8.33333	-7.14286	not significant	c85922_g1_i1:1:744:2	10	150.97	0.29	AAU20328.2	vitellogenin precursor [Tenebrio molitor]	pfam01347	Lipoprotein amino terminal region; This family contains regions from: Vitellogenin	27180.5	8.32
54	7701	Tenebrio molitor	Eggs in ovaries (Op)	not significant	-2.17391	not significant	CL3720Contig1:2611:5148:1	25	238.4	0.38	AAU20328.2	vitellogenin precursor [Tenebrio molitor]	cl02516	von Willebrand factor type D domain; Luciferin-2-monooxygenase	97058.4	8.31
55	7801	Tenebrio molitor	Eggs in ovaries (Op)	1.86	not significant	not significant	c85922_g1_i1:1:744:2	8	105.27	0.2	AAU20328.2	vitellogenin precursor [Tenebrio molitor]	pfam01347	Lipoprotein amino terminal region	27180.5	8.32	c105348_g2_i1:1:1480:3	24	19	0.36	AAU20328.2	vitellogenin precursor [Tenebrio molitor]	cl11721	Domain of unknown function (DUF1943)	55460.9	8.97
56	7803	Tenebrio molitor	Eggs in ovaries (Op)	1.66	not significant	not significant	c85922_g1_i1:1:744:2	3	98.79	0.15	AAU20328.2	vitellogenin precursor [Tenebrio molitor]	pfam01347	Lipoprotein amino terminal region	27180.5	8.32	c105348_g2_i1:1:1480:3	14	12	0.27	AAU20328.2	vitellogenin precursor [Tenebrio molitor]	cl11721	Domain of unknown function (DUF1943)	55460.9	8.97
59	8807	Tenebrio molitor	Eggs in ovaries (Op)	6.99	not significant	not significant	c105348_g2_i1:1:1480:3	12	9	0.2	AAU20328.2	vitellogenin precursor [Tenebrio molitor]	cl11721	Domain of unknown function (DUF1943)	55460.9	8.97
60	9301	Tenebrio molitor	Eggs in ovaries (Op)	-2.94118	not significant	not significant	c85922_g1_i1:1:744:2	12	172.86	0.29	AAU20328.2	vitellogenin precursor [Tenebrio molitor]	pfam01347	Lipoprotein amino terminal region	27180.5	8.32	c105348_g2_i1:1:1480:3	22	17	0.35	AAU20328.2	vitellogenin precursor [Tenebrio molitor]	cl11721	Domain of unknown function (DUF1943)	55460.9	8.97	CL5374Contig1:118:1332:1	16	152.4	0.43	XP_972551.1	PREDICTED: 26S protease regulatory subunit 8 isoform X2 [Tribolium castaneum]	cd00009	The AAA+ (ATPases Associated with a wide variety of cellular Activities) superfamily P-loop NTPase	45506.1	8.51
61	A	Tenebrio molitor	Eggs laid (Ep)	not significant	not significant	not significant	c85922_g2_i1:1:763:2	67	346.84	0.79	AAU20328.2	vitellogenin precursor [Tenebrio molitor]	pfam01347	Lipoprotein amino terminal region; This family contains regions from: Vitellogenin	28904.8	5.09
62	B	Tenebrio molitor	Eggs laid (Ep)	not significant	not significant	not significant	CL3720Contig1:1:2281:2	49	264.6	0.3	XP_970210.1	PREDICTED: vitellogenin [Tribolium castaneum]	pfam01347	Lipoprotein amino terminal region	85828.7	7.07	c85922_g2_i1:1:763:2	11	221.89	0.73	AAU20328.2	vitellogenin precursor [Tenebrio molitor]	pfam01347	Lipoprotein amino terminal region; This family contains regions from: Vitellogenin	28904.8	5.09	c101246_g3_i1:110:1240:2	6	105.36	0.24	NP_511052.1	actin 5C, isoform B [Drosophila melanogaster]	cd00012; pfam00022	Nucleotide-Binding Domain of the sugar kinase/HSP70/actin superfamily; Actin	41824.8	5.3
63	C	Tenebrio molitor	Eggs laid (Ep)	not significant	not significant	not significant	c85922_g2_i1:1:763:2	9	166.92	0.69	AAU20328.2	vitellogenin precursor [Tenebrio molitor]	pfam01347	Lipoprotein amino terminal region; This family contains regions from: Vitellogenin	28904.8	5.09	CL3720Contig1:1:2281:2	23	156.01	0.13	XP_970210.1	PREDICTED: vitellogenin [Tribolium castaneum]	pfam01347	Lipoprotein amino terminal region	85828.7	7.07
64	D	Tenebrio molitor	Eggs in ovaries (Op)	not significant	not significant	not significant	c85922_g2_i1:1:763:2	8	169.12	0.65	AAU20328.2	vitellogenin precursor [Tenebrio molitor]	pfam01347	Lipoprotein amino terminal region; This family contains regions from: Vitellogenin	28904.8	5.09	CL3720Contig1:1:2281:2	13	130.44	0.16	XP_970210.1	PREDICTED: vitellogenin [Tribolium castaneum]	pfam01347	Lipoprotein amino terminal region	85828.7	7.07
								-10logP	P-value
								30	0.001
								20	0.01
								16.9897	0.02
								15.2288	0.03
								13.9794	0.04
								13.0103	0.05
