# Supplementary material for: Deciphering the molecular mechanisms of mother-to-egg immune protection in the mealworm beetle Tenebrio molitor
Source: PLoS Pathog. 2020 Oct 15;16(10):e1008935. doi: 10.1371/journal.ppat.1008935 (PMC7591081; doi:10.1371/journal.ppat.1008935)
Supplement: S5 Table — (XLSX) [file ppat.1008935.s006.xlsx]

## Sheet: Top-down proteomics eggs
		Datafile	5942	5951	5939	5954	5957
Transcript name	Tenecin name	AMP category	Control 1	Control 2	Bacillus t 1	Bacillus t 2	Serratia 1
c101868_g1_i1:29:412:2	Tenecin 2 (partial)	Coleoptericin-B
		Total peptides	6	N/A	9	17	N/A
		Unique Peptides	Sequest XCorr		Sequest XCorr	Sequest XCorr
		FPGAPQQNGGWSVNPSVGRDERGNTRTN	1.99266
		QPGAPSFPGAPQ	2.15662
		QPGAPSFPGAPq (C-term amidated)	1.41508			1.81258
		QPGAPSFPGAPQQ			1.9391
		QPGAPSFPGAPQq (C-term amidated)	1.49902
		QPGAPSFPGAPQQNGg (C-term amidated)	1.36462
		QPGAPSFPGAPQQNGGwSVNPSVGRDERGNTRTNVe (W oxy; C-term amidated)	2.48152
		RSLQPGAPSFPGAPQQNGGWSVNPSVGRDERGNTRt (C-term amidated)			3.03437
		GAPSFPGAPQQn (C-term amidated)				1.3416
		SLQPGAPSFPGAPQQNGGWSVNPSVGRDERGNTRTNVE				4.37851
		SLQPGAPSFPGAPQQNGGWSVNPSVG				2.79376
c101868_g1_i2:29:412:2:+	Tenecin 2 (partial)	Coleoptericin-B
		Total peptides	N/A	3	13	16	8
		Unique Peptides		Sequest XCorr	Sequest XCorr	Sequest XCorr	Sequest XCorr
		FPGVPQQNGGwSVNPSVGRDERGNTRTNVE (W oxy)		3.77053		3.68013
		GAPSFPGVPQQNGg (C-term amidated)					1.51783
		LQPGAPSFPGVP					1.64063
		QPGAPSFPGVPq (C-term amidated)			1.52063	1.32338
		QPGAPSFPGVPQQ			1.93554	2.33915
		QPGAPSFPGVPQq (C-term amidated)		1.68863			1.36879
		QPGAPSFPGVPQQNGGwSVNPSVGRDERG (W oxy)		2.15984
		QPGAPSFPGVPQQNGGwSVNPSVGRDERGNTRTNV (W Oxy)			2.1486
		QPGAPSFPGVPQQNGGwSVNPSVGRDERGNTRTNVE (W Oxy)			3.18212
		QPGAPSFPGVPQQNGGwSVNPSVGRDERGNTRTNVe (W Oxy, C-term amidated)			1.90654
		RDERGNTRTNVEVQHKGQDHDFNAGWG					2.84343
		RDERGNTRTNVEVQHKGQDHDFNAGWGK					6.27503
		RDERGNTRTNVEVQHKGQDHDFNAGWGKVIKGKEKGSPTWHVG					8.57651
		RSLQPGAPSFPGVPq (C-term amidated)			1.8323
		SLQPGAPSFPGVPQQNGGWSVNPSVGRDERGNTRTNVEVQHKGQDHDFNAGWGKVIk (C-term amidated)			2.93583
		VIKGKEKGSPTWHVGGSFRF					5.34165
		VNPSVGRDERGNTRTNVEVQHKGQDHDFNAGWGK					3.75897
c102099_g2_i1:1:417:1		Coleoptericin-A
		Total peptides	N/A	N/A	7	12	6
		Unique Peptides			Sequest XCorr	Sequest XCorr	Sequest XCorr
		ARDQGGNTRADISVQHKGKNHDFNAGWGKV					3.52969
		GAPNVPGQNGGWSVNPNIARDQGGNTRAD				4.76352
		GAPNVPGQNGGWSVNPNIARDQGGNTRADISVQHKGKNHDFNAGWGKVVDg			8.06222
		GGAPNVPGQNGGWS				2.41934
		GGAPNVPGQNGGWSVNPNIA					2.58545
		GGAPNVPGQNGGWSVNPNIARDQGGNTR				4.66428
		GGAPNVPGQNGGWSVNPNIARDQGGNTRAD				5.53331
		ISVQHKGKNHDFNAGWGK			3.51866	5.7361	2.84887
		KVVDGRNKGRPTWNVGGSH				3.44926
		KVVDGRNKGRPTWNVGGSHRW				5.37239
		RDQGGNTRADISVQHKGKNHDFNAGWG			4.43197
		RDQGGNTRADISVQHKGKNHDFNAGWGK			5.59756		6.08233
		SLQGGAPNVPGQNGGWSVNPNIARDQGGNTRAD				4.63545	4.9844
		SLQGGAPNVPGQNGGwSVNPNIARDQGGNTRADISVQHKGKNHDFNAGWGk					4.85571
		VQHKGKNHDFNAGWGKVVDGRNKGRPTWNVG			6.4834
		VQHKGKNHDFNAGWGKVVDGRNKGRPTWNVGGSHRW			5.8976
		VVDGRNKGRPTWNV				2.59094
		VVDGRNKGRPTWNVG				2.38437
		VVDGRNKGRPTWNVGGSH				3.56383
		VVDGRNKGRPTWNVGGSHRW				5.81157
		YEIDAAPPVLYQL			1.71772
c104011_g1_i1:1:523:2		Attacin
		Total peptides	N/A	N/A	16	23	N/A
		Unique Peptides			Sequest XCorr	Sequest XCorr
		ETKWDIENPGKLK				3.02277
		ETKWDIENPGKLKIQ				2.88157
		GEAYGSKSLVDRRDPAVFGGKLD				3.5096
		HSGTIFNNGDHKLKGEAYGSKS				5.16845
		IQHSGTIFNNGDHKLK				4.3902
		IQHSGTIFNNGDHKLKGEA				5.35
		IQHSGTIFNNGDHKLKGEAYGSKS				6.24908
		KIQHSGTIFNNGDHKLKGEAYGSKSL			4.25989
		LKIQHSGTIFNNGDHKLK				7.5995
		LKIQHSGTIFNNGDHKLKGEAYGSKS			5.02089
		YNHNSGSGLSVSAQHKEHRGTRVGVEGKYNL			3.05285
c104011_g1_i2:1:523:2	Tenecin 4	Attacin
		Total peptides	N/A	N/A	20	28	6
		Unique Peptides			Sequest XCorr	Sequest XCorr	Sequest XCorr
		ETKWDIEDPGKLK				3.0795
		ETKWDIEDPGKLKIQ				3.43904
		ETKWDIEDPGKLKIQHSGTIFNNGDHKLD			5.55453	4.28319
		GGKLDYNHNSGSSLSVSAQHKEHRGTRVG			3.70878
		GKLDYNHNSGSSLSVSAQHKEHRGTRVG			3.65122	6.44466	3.6901
		GKLDYNHNSGSSLSVSAQHKEHRGTRVGVE			5.63665
		GKLDYNHNSGSSLSVSAQHKEHRGTRVGVEGKYNL			7.36903	6.77168	8.02576
		HSGTIFNNGDHKLD				3.84474
		IEDPGKLKIQHSGT				3.33089
		IQHSGTIFNNGDHKLD				4.6939
		IQHSGTIFNNGDHKLDGEAYGSKN				6.75927
		ISSSRTVSENNKMQKVLIAASLcLAVALALPYDLVEDEQGQHYYLVPVSRVRRETKWDi (Carbamido Cys; C-term amidated)				6.42892
		LSVSAQHKEHRGTRVGVEGKYNL					4.09918
		LVDRRDPAVFGGKLDYNHNSGSSLS				4.68136	4.76864
		LVDRRDPAVFGGKLDYNHNSGSSLSVSAQHKEHRGTRVG			8.0574
		LVDRRDPAVFGGKLDYNHNSGSSLSVSAQHKEHRGTRVGVE					7.11207
		RRDPAVFGGKLDYNHNSGSS				4.15978
		RRDPAVFGGKLDYNHNSGSSLS				5.05526
		YNHNSGSSLSVSAQHKEHRGTRVG			3.4271
		YNHNSGSSLSVSAQHKEHRGTRVGVE			2.96113
		YRNGPFHADVSGKYDRT					5.47148
c94080_g1_i1:1:529:2		Attacin-2
		Total peptides	N/A	2	33	38	17
		Unique Peptides		Sequest XCorr	Sequest XCorr	Sequest XCorr	Sequest XCorr
		AQRTQRFGTDVSATGNAN			3.97211	3.11945
		AQRTQRFGTDVSATGNANLWRRGNA				4.37383
		AQRTQRFGTDVSATGNANLWRRGNARLD			5.70313	5.31888	7.03762
		AQRTQRFGTDVSATGNANLWRRGNARLDAVG			5.9835
		ASKQFRPSGPATVGGKLG				5.54498
		ASKQFRPSGPATVGGKLGYSHVPSGSGLNVG					8.18283
		ATGNANLWRRGNARLD			2.67533	2.92038
		ATGNANLWRRGNARLDAVGQ				3.59581
		ATVSHQGTIFNNGDHRLDGGAFA				6.81417
		ATVSHQGTIFNNGDHRLDGGAFAS				5.70074
		ATVSHQGTIFNNGDHRLDGGAFASKQFRPSGPATVG			6.7665
		ATVSHQGTIFNNGDHRLDGGAFASKQFRPSGPATVGGK				9.76405
		ATVSHQGTIFNNGDHRLDGGAFASKQFRPSGPATVGGKLG				5.1399
		ATVSHQGTIFNNGDHRLDGGAFASKQFRPSGPATVGGKLGY				6.70636
		AVGQYNRHFGGVGGTGRPNYYGGLQ				6.47942	5.205
		AVGQYNRHFGGVGGTGRPNYYGGLQFSHRF					8.77178
		FRPSGPATVGGKLG				3.13888
		GAQRTQRFGTDVSATGNANLwRRGNARLDAVGQ (W oxy)			5.80298
		GGAFASKQFRPSGPATVGGKLG				5.65974
		GGAFASKQFRPSGPATVGGKLGYSHVPSGSGLN			3.83954
		GKLGYSHVPSGSGLNVG				3.87685
		GKLGYSHVPSGSGLNVGA				3.97111
		GKLGYSHVPSGSGLNVGAQ				2.95629
		GKLGYSHVPSGSGLNVGAQRTQ				8.0169
		GKLGYSHVPSGSGLNVGAQRTQRFGTDVS					3.71622
		GPATVGGKLGYSHVPSGSGLNVGAQRTQRFGTDVSATGNANLWRRGNARLD			5.37482
		GPATVGGKLGYSHVPSGSGLNVGAQRTQRFGTDVSATGNANLwRRGNARLDAVGQYNRH					4.89159
		GTGRPNYYGGLQ				3.18656
		GTGRPNYYGGLQFSHRF				6.02193
		HVPSGSGLNVGA				2.54605
		ISKSNPGVRATVSHQG			3.93693
		ISKSNPGVRATVSHQGTIFN			3.6996
		ISKSNPGVRATVSHQGTIFNNGDHRLD			6.12221
		ISKSNPGVRATVSHQGTIFNNGDHRLDGGAF			5.0716
		ISKSNPGVRATVSHQGTIFNNGDHRLDGGAFA			6.14374	3.94247
		ISKSNPGVRATVSHQGTIFNNGDHRLDGGAFAS			7.74269
		ISKSNPGVRATVSHQGTIFNNGDHRLDGGAFASKQFRPSGPATVG			8.42176		8.68768
		ISKSNPGVRATVSHQGTIFNNGDHRLDGGAFASKQFRPSGPATVGGK					9.32796
		ISKSNPGVRATVSHQGTIFNNGDHRLDGGAFASKQFRPSGPATVGGKLG			7.69556		7.98935
		ISKSNPGVRATVSHQGTIFNNGDHRLDGGAFASKQFRPSGPATVGGKLGYSHVPSGSGLNVGAQRTQRFGTDVSATGNANLwRRGNARLd (W Oxy; C-term amidated)		12.3101
		KLGYSHVPSGSGLNVGAQRTQRFGTDVSATGNANLWRRGNARLDAVGQYNRHFGGVGGTGr (C-term amidated)			3.60708
		KSNPGVRATVSHQG			2.29294
		KSNPGVRATVSHQGTIFN			2.81423
		KSNPGVRATVSHQGTIFNNGDHRLD			5.74332
		KSNPGVRATVSHQGTIFNNGDHRLDG			7.0803
		KSNPGVRATVSHQGTIFNNGDHRLDGGAFA			5.61863	7.69384	6.95764
		KSNPGVRATVSHQGTIFNNGDHRLDGGAFAS			6.78619	4.52988	7.11599
		KSNPGVRATVSHQGTIFNNGDHRLDGGAFASK			8.32778
		KSNPGVRATVSHQGTIFNNGDHRLDGGAFASKQFRPSGPATVG			9.35058	9.50002
		KSNPGVRATVSHQGTIFNNGDHRLDGGAFASKQFRPSGPATVGGK			8.16502
		KSNPGVRATVSHQGTIFNNGDHRLDGGAFASKQFRPSGPATVGGKLG					7.00637
		KSNPGVRATVSHQGTIFNNGDHRLDGGAFASKQFRPSGPATVGGKLGYSHVPSGSGLNVG			10.9824
		LDGGAFASKQFRPSGPATVGGKLGYSHVPSGSGLNVGAQRTQRFGTDVSAt (C-term amidated)			5.96755
		LGYSHVPSGSGLNVGAQ				4.93926
		PGVRATVSHQGTIFNNGDHRLDGGAFASKQFRPSGPATVGGKLGYSHVPSGSGLNVGAQRT			3.24505
		QFRPSGPATVGGKLGYSHVPSGSGLNVGAQRTQRFGTDVSATGNANLWRRGNARLDAVGQYNRHFGGVG			8.15333
		QRFGTDVSATGNANLwRRGNARLDAVGQYNRHFGGVGGTGRPNYYg (W oxy; C-term amidated)			2.47288
		QRRQTSVDISKSNPGVRATVSHQGTIFNNGDHRLDGGAFASKQFRPSGPATVGGKLGYSHVPSg					8.77445
		QYNRHFGGVGGTGRPNYYGGLQFSHRF					6.3139
		RFGTDVSATGNAN					2.68199
		RFGTDVSATGNANLwRRGNARLDAVGQYNRHF (W Oxy)		3.08147
		RTQRFGTDVSATGNAN			2.42818
		SHVPSGSGLNVG				1.99991
		SHVPSGSGLNVGA				2.00474
		SHVPSGSGLNVGAQ				4.25778
		SHVPSGSGLNVGAQRTQ				3.39253
		SKQFRPSGPATVGGKLG				4.83801
		SKQFRPSGPATVGGKLGYSHVPSGSGLNVG				5.33579	7.45055
		SKSNPGVRATVSHQGTIFNNGDHRLDGg (C-term amidated)			3.28787
		TIFNNGDHRLDGGAFASKQ				2.65207
		YSHVPSGSGLNVG				2.73534
		YSHVPSGSGLNVGAQ				3.57345
		YSHVPSGSGLNVGAQRTQ				4.71625
		YSHVPSGSGLNVGAQRTQRFGTDVS				2.63868	5.36745
		YSHVPSGSGLNVGAQRTQRFGTDVSATGNAN				4.10244
c94342_g1_i1:1:742:2		Thaumatin
		Total peptides	4	N/A	N/A	N/A	N/A
		Unique Peptides	Sequest XCorr
		mFAFVTLFALLAAAQAVEFEVINNEGGPVwLGVLGNPGHTNLNNGGVILNQG (M oxy; W oxy)	6.2993
		GNPGHTNLNNGGVILNQGQSVTLQAEEDWAG	4.22176
		AQAVEFEVINNEGGPVwLGVLGNPGHTNLNNGGVILNQGQSVTLQAEEDwAGRFwPRTWcNPDTNHcDTGD (2x W oxy)	3.17199
		EVINNEGGPVwLGVLGNPGHT (W oxy)	2.67154
c94473 _g1_i1:1:327:1 / Q27270.1	Tenecin 3	Thaumatin
		Total peptides	8	44	11	70	4
		Unique Peptides	Sequest XCorr	Sequest XCorr	Sequest XCorr	Sequest XCorr	Sequest XCorr
		AAPDHHDGHLGGHQTGHQGGQQGGHLGGQQGGHLGGHQGGQPGGh (C-term amidated)				7.96451
		AAPDHHDGHLGGHQTGHQGGQQGGHLGGQQGGHLGGHQGGQPGGHLGGHQGGIGGTGGQQHGQHGPGTGAG		14.9982
		AAPDHHDGHLGGHQTGHQGGQQGGHLGGQQGGHLGGHQGGQPGGHLGGHQGGIGGTGGQQHGQHGPGTGAGHQGGYKTHG		2.80321		5.07787
		APDHHDGHLGGHQTGHQGGQQGGHLGGQQGGHLGGHQGGQPGGHLGGHQGGIGGTGGQQHGQHGPGTGAG				6.34187
		DGHLGGHQTGHQGGQQGGHLGGQQGGHLGGHQGGQPGGHLGGHQGGIGGTGGQQHGQHGPGTGAGHQGGYKT		11.0634		16.0423
		DHHDGHLGGHQTGHQGGQQGGHLGGQQGGHLG			2.6128	5.23666
		DHHDGHLGGHQTGHQGGQQGGHLGGQQGGHLGGHQGGQPG				3.39618
		DHHDGHLGGHQTGHQGGQQGGHLGGQQGGHLGGHQGGQPGG				2.66891
		DHHDGHLGGHQTGHQGGQQGGHLGGQQGGHLGGHQGGQPGGHLG				9.18504
		DHHDGHLGGHQTGHQGGQQGGHLGGQQGGHLGGHQGGQPGGHLg (C-term amidated)		4.27292		4.77993
		DHHDGHLGGHQTGHQGGQQGGHLGGQQGGHLGGHQGGQPGGHLGGH				4.75531
		DHHDGHLGGHQTGHQGGQQGGHLGGQQGGHLGGHQGGQPGGHLGGHQGGIG		7.94355		3.01324
		DHHDGHLGGHQTGHQGGQQGGHLGGQQGGHLGGHQGGQPGGHLGGHQGGIGGTGGQ		4.29994		8.86962
		DHHDGHLGGHQTGHQGGQQGGHLGGQQGGHLGGHQGGQPGGHLGGHQGGIGGTGGQQH		4.08612
		DHHDGHLGGHQTGHQGGQQGGHLGGQQGGHLGGHQGGQPGGHLGGHQGGIGGTGGQQHGQHGPGTGAGHQGG		6.77658		8.12837
		DHHDGHLGGHQTGHQGGQQGGHLGGQQGGHLGGHQGGQPGGHLGGHQGGIGGTGGQQHGQHGPGTGAGHQGGYKTH			2.82743	11.0428
		DHHDGHLGGHQTGHQGGQQGGHLGGQQGGHLGGHQGGQPGGHLGGHQGGIGGTGGQQHGQHGPGTGAGHQGGYKTh (C-term amidated)		6.35079		3.20345
		DHHDGHLGGHQTGHQGGQQGGHLGGQQGGHLGGHQGGQPGGHLGGHQGGIGGTGGQQHGQHGPGTGAGHQGGYKTHGH	5.77076	7.16584	8.33433	8.22566
		DHHDGHLGGHQTGHQGGQQGGHLGGQQGGHLGGHQGGQPGGHLGGHQGGIGGTGGQQHGQHGPGTGAGHQGGYKTHGh (C-term amidated)	4.36713			17.0519
		GGHLGGHQGGQPGGHLGGHQGGIGGTGGQQHg (C-term amidated)		4.74071
		GGHQGGQPGGHLGGHQGGIGGTGGQQHGQHGPGTGAGHQGGYKTHGH				10.3957
		GGHQTGHQGGQQGGHLGGQQGGHLGGHQGGQPGGHLGGHQGGI				6.27889
		GGHQTGHQGGQQGGHLGGQQGGHLGGHQGGQPGGHLGGHQGGIGGTGGQQHGQHGPGTGAGHQG		13.343		17.381
		GGQQGGHLGGHQGGQPGGHLGGHQGGIGGTGGQQHGQHg (C-term amidated)				6.43224
		GGQQGGHLGGHQGGQPGGHLGGHQGGIGGTGGQQHGQHGPGTGAGHQG				14.5324
		GGQQGGHLGGHQGGQPGGHLGGHQGGIGGTGGQQHGQHGPGTGAGHQGGYKTHGH				5.80224
		GHLGGHQGGQPGGHLGGHQGGIGGTGGQQHGQHGPGTGAGHQGGYKTH				9.58631
		GHLGGHQTGHQGGQQGGHLGGQQGGHLGGHQGGQPGGHLGGHQGGIGGTGGQQHGQHGPGTGAGHQGGY				6.57112
		GHLGGHQTGHQGGQQGGHLGGQQGGHLGGHQGGQPGGHLGGHQGGIGGTGGQQHGQHGPGTGAGHQGGy (C-term amidated)				6.89823
		GHLGGQQGGHLGGHQGGQPGGHLGGHQGGIGGTGGQQHGQHGPGTGAGHQGGy (C-term amidated)				4.78865
		GHLGGQQGGHLGGHQGGQPGGHLGGHQGGIGGTGGQQHGQHGPGTGAGHQGGYKTH		4.51185
		GHLGGQQGGHLGGHQGGQPGGHLGGHQGGIGGTGGQQHGQHGPGTGAGHQGGYKTHGH		7.3839
		GHQGGIGGTGGQQHGQHGPGTGAGHQGGYKTHGH	5.99557	5.59561		5.92924
		GHQGGQPGGHLGGHQGGIGGTGGQQHGQHGPGTGAGHQGGYK				4.22806
		GHQGGQPGGHLGGHQGGIGGTGGQQHGQHGPGTGAGHQGGYKTHGH	2.87987	4.99012	4.80759	9.15604	5.27931
		GHQTGHQGGQQGGHLG			2.67621
		GHQTGHQGGQQGGHLGGQQGGHLGGHQGGQPGGHLG				4.08452
		GHQTGHQGGQQGGHLGGQQGGHLGGHQGGQPGGHLg (C-term amidated)				4.98938
		GHQTGHQGGQQGGHLGGQQGGHLGGHQGGQPGGHLGGHQGGIG		7.08618		6.62858
		GHQTGHQGGQQGGHLGGQQGGHLGGHQGGQPGGHLGGHQGGIGGTGGQ		4.36474		7.55086
		GHQTGHQGGQQGGHLGGQQGGHLGGHQGGQPGGHLGGHQGGIGGTGGQQHGQ				6.86694
		GHQTGHQGGQQGGHLGGQQGGHLGGHQGGQPGGHLGGHQGGIGGTGGQQHGQHGPGTGAG		4.25586
		GHQTGHQGGQQGGHLGGQQGGHLGGHQGGQPGGHLGGHQGGIGGTGGQQHGQHGPGTGAGHQG		2.95774
		GHQTGHQGGQQGGHLGGQQGGHLGGHQGGQPGGHLGGHQGGIGGTGGQQHGQHGPGTGAGHQGG		7.95312		20.9587
		GHQTGHQGGQQGGHLGGQQGGHLGGHQGGQPGGHLGGHQGGIGGTGGQQHGQHGPGTGAGHQGGYKTh (C-term amidated)				4.59503
		GHQTGHQGGQQGGHLGGQQGGHLGGHQGGQPGGHLGGHQGGIGGTGGQQHGQHGPGTGAGHQGGYKTHGH	14.2931	8.55666	9.88796	16.647
		GHQTGHQGGQQGGHLGGQQGGHLGGHQGGQPGGHLGGHQGGIGGTGGQQHGQHGPGTGAGHQGGYKTHGh (C-term amidated)		7.24963	7.33052
		GQPGGHLGGHQGGIGGTGGQQHGQHGPGTGAGHQGGYKTHGH				5.49653
		GQQGGHLGGHQGGQPGGHLGGHQGGIG				6.27122
		GQQGGHLGGHQGGQPGGHLGGHQGGIGGTGG				5.39891
		GQQGGHLGGHQGGQPGGHLGGHQGGIGGTGGQ				8.20282
		GQQGGHLGGHQGGQPGGHLGGHQGGIGGTGGQQHGQHGPGTGAGHQGG				7.57128
		GQQGGHLGGHQGGQPGGHLGGHQGGIGGTGGQQHGQHGPGTGAGHQGGY		3.81095		7.94069
		GQQGGHLGGHQGGQPGGHLGGHQGGIGGTGGQQHGQHGPGTGAGHQGGYK		9.38573
		GQQGGHLGGHQGGQPGGHLGGHQGGIGGTGGQQHGQHGPGTGAGHQGGYKTHGH	3.31508	11.5389	5.37744	7.0895	6.82459
		GQQGGHLGGHQGGQPGGHLGGHQGGIGGTGGQQHGQHGPGTGAGHQGGYKTHGh (C-term amidated)				12.8234
		GQQGGHLGGQQGGHLGGHQGGQPGGHLGGHQGGIGGTGGQQHGQHGPGTGAGHQGGy (C-term amidated)		8.57718		12.8218
		HDGHLGGHQTGHQGGQQGGHLGGQQGGHLGGHQGGQPGGHLGGHQGGIGGTGg (C-term amidated)		2.81192
		HDGHLGGHQTGHQGGQQGGHLGGQQGGHLGGHQGGQPGGHLGGHQGGIGGTGGQQHGQHGPGt (C-term amidated)	8.86449
		HLGGHQGGQPGGHLGGHQGGIGGTGGQQHGQHGPGTGAGHQGGYKTHG				3.84808
		HLGGHQTGHQGGQQGGHLGGQQGGHLGGHQGGQPGGHLGGHQGGIGGTGGQQHGQHGPG		4.23542
		HLGGHQTGHQGGQQGGHLGGQQGGHLGGHQGGQPGGHLGGHQGGIGGTGGQQHGQHGPGTGAGHQGGYKTHG		17.6658		14.0239
		HLGGQQGGHLGGHQGGQPGGHLGGHQGGIGGTGGQQHGQHGPGTGAGHQGGYKTHG		11.5544		7.1184
		HQGGQPGGHLGGHQGGIGGTGGQQHGQHGPGTGAGHQGGYKTHGH				4.44103
		HQGGQPGGHLGGHQGGIGGTGGQQHGQHGPGTGAGHQGGYKTHGh (C-term amidated)				3.19469
		HQTGHQGGQQGGHLGGQQGGHLGGHQGGQPGGHLGG				6.92634
		HQTGHQGGQQGGHLGGQQGGHLGGHQGGQPGGHLGGHQGGIGG				6.70642
		HQTGHQGGQQGGHLGGQQGGHLGGHQGGQPGGHLGGHQGGIGGTGGQQHGQHGPGTGAGHQGG		3.3002
		LGGHQGGIGGTGGQQHGQHGPGTGAGHQGGY				7.63598
		LGGHQGGQPGGHLGGHQGGIGGTGg (C-term amidated)				2.532
		LGGHQGGQPGGHLGGHQGGIGGTGGQQHGQHGPGTGAGHQGGYKTHGH				9.34469
		LGGHQTGHQGGQQGGHLGGQQGGHLGGHQGGQPGGHLG				8.75739
		LGGHQTGHQGGQQGGHLGGQQGGHLGGHQGGQPGGHLGGHQGGIG		5.65222
		LGGHQTGHQGGQQGGHLGGQQGGHLGGHQGGQPGGHLGGHQGGIGGTGGQQHGQHGPGTGAGHQGG				11.063
		LGGHQTGHQGGQQGGHLGGQQGGHLGGHQGGQPGGHLGGHQGGIGGTGGQQHGQHGPGTGAGHQGGYKTHGH		21.4616		16.3486
		LGGQQGGHLGGHQGGQPGGHLG				4.51945
		LGGQQGGHLGGHQGGQPGGHLGGHQGGIGGTGGQQHGQHGPGTGAGHQGG		5.01918		7.37867
		LGGQQGGHLGGHQGGQPGGHLGGHQGGIGGTGGQQHGQHGPGTGAGHQGGYKTHGH		3.07263		5.57155
		PDHHDGHLGGHQTGHQGGQQGGHLGGQQGGHLGGHQGGQPGGHLG				3.23881
		PDHHDGHLGGHQTGHQGGQQGGHLGGQQGGHLGGHQGGQPGGHLGGHQGGIGGTGGQQh (C-term amidated)			4.60749
		PGGHLGGHQGGIGGTGGQQHGQHGPGt (C-term amidated)				4.57857
		QGGHLGGQQGGHLGGHQGGQPGGHLGGHQGGIGGTGGQQHGQHGPGTGAG		3.40136		9.22262
		QGGIGGTGGQQHGQHGPGTGAGHq (C-term amidated)		2.37275
		QPGGHLGGHQGGIGg (C-term amidated)	1.71742
		QQGGHLGGHQGGQPGGHLGGHQGGIG		2.45016
		QQGGHLGGHQGGQPGGHLGGHQGGIGG				3.10222
		QQGGHLGGHQGGQPGGHLGGHQGGIGGTGGQQHGQHGp (C-term amidated)		4.49719
		QQGGHLGGHQGGQPGGHLGGHQGGIGGTGGQQHGQHGPGt (C-term amidated)				2.83075
		QQGGHLGGQQGGHLGGHQGGQPGGHLGGHQGGIGGTGGQQh (C-term amidated)		4.51909
		QTGHQGGQQGGHLGGQQGGHLGGHQGGQPGGHLGGH				9.53665
		VAVSAAPDHHDGHLGGHQTGHQGGQQGGHLGGQQGGHLGGHQGGQPGGHLGGH		6.8803
		VAVSAAPDHHDGHLGGHQTGHQGGQQGGHLGGQQGGHLGGHQGGQPGGHLGGHQGGI	8.33854
		VAVSAAPDHHDGHLGGHQTGHQGGQQGGHLGGQQGGHLGGHQGGQPGGHLGGHQGGIGGTGGQQHGQHGPGt (C-term amidated)		9.91521
		VAVSAAPDHHDGHLGGHQTGHQGGQQGGHLGGQQGGHLGGHQGGQPGGHLGGHQGGIGGTGGQQHGQHGPGTGAGHQGGY			5.19556		7.70762
		VAVSAAPDHHDGHLGGHQTGHQGGQQGGHLGGQQGGHLGGHQGGQPGGHLGGHQGGIGGTGGQQHGQHGPGTGAGHQGGy (C-term amidated)		8.71523	8.83576	15.2319	7.68094
c97779_g1_i1:1:778:2		Thaumatin
		Total peptides	2	N/A	N/A	N/A	N/A
		Unique Peptides	Sequest XCorr
		LLITcLATcFAVEFQILNREIGDIWVGIQGNPGHPHLNEGGFVLRPGQKTVIQAPSNWAG (2x Carboxymethyl Cys)	3.07582
		VDGFNIMAAIEPIGATGDGg (C-term amidated)	1.9116
c98154_g1_i1:94:762:1		Thaumatin
		Total peptides	N/A	N/A	2	N/A	N/A
		Unique Peptides			Sequest XCorr
		GAAGPIPASLSE			1.61784
		GAAGPIPASLSe (C-term amidated)			1.32732
CL4266Contig1:2797:3051:1	Tenecin 1	Defensin
		Total peptides	N/A	1	3	1	1
		Unique Peptides		Sequest XCorr	Sequest XCorr	Sequest XCorr	Sequest XCorr
		AEEIEQGEHIRVK			3.65634
		VEAKGVKLNDAAcAAHcLFRGRSGGYcNGKRVcVcR (4x Carbamidomethyl Cys)			6.57368
		VTcDILSVEAKGVKLNDAAcAAHcLFRGRSGGYcNGKRVcVcR (6x Carbamidomethyl Cys)		5.53429	4.48673	5.47314	8.69401
c101919 _g1_i1:1:491:3		Attacin-C	N/A	N/A	N/A	N/A	N/A
c101352 _g1_i1 743:835:2		Cecropin	N/A	N/A	N/A	N/A	N/A
c82414 _g1_i1:1:233:3		Thaumatin-1	N/A	N/A	N/A	N/A	N/A
c93017 _g1_i1:221:619:2		Thaumatin	N/A	N/A	N/A	N/A	N/A
