# Supplementary material for: Deciphering the molecular mechanisms of mother-to-egg immune protection in the mealworm beetle Tenebrio molitor
Source: PLoS Pathog. 2020 Oct 15;16(10):e1008935. doi: 10.1371/journal.ppat.1008935 (PMC7591081; doi:10.1371/journal.ppat.1008935)
Supplement: S6 Table — This includes protein abundance determination by 2D-DiGE, MS/MS identification of AMPs and quantification of candidate immune gene expression by RT-qPCR. For 2D-DiGE, the dye swapping procedure is also indicated. All the combination of females and eggs per female for each biological replicate are indicated. All eggs (laid and in ovaries) for 2D-DiGE and MS/MS analyses were collected 3 days post-priming. (XLSX) [file ppat.1008935.s007.xlsx]

## Sheet: 2D-DiGE
Female Codename	Treatment	Injection date (DD/MM/YYYY)	ovaries/laid	Nb eggs	Name		Treatment	Total # of females used	Total # of eggs used		Name	Nb Females	Nb Injection dates	Nb eggs	Treatment	ovaries/laid	Concentration (µg/µL)		Egg origin	Run name	Labelling
91	B.t	2014-06-23	laid	5	EpB-1		EpB	19	74		OpC-1	4	1	14	control (PBS)	ovaries	8.31602				Cy5	Cy3	Cy2
96	B.t	2014-06-23	laid	7	EpB-1		EpS	22	73		OpC-2	7	1	11	control (PBS)	ovaries	5.35065		Ovaries	O1	OpC-1	OpS-1	pool all Op
99	B.t	2014-06-23	laid	2	EpB-1		EpC	20	70		OpC-3	3	1	12	control (PBS)	ovaries	6.85349		Ovaries	O2	OpC-2	OpB-2	pool all Op
115	B.t	2014-07-03	laid	5	EpB-2		OpB	24	72		OpC-4	3	1	12	control (PBS)	ovaries	6.6922		Ovaries	O3	OpC-3	OpS-3	pool all Op
117	B.t	2014-07-03	laid	5	EpB-2		OpS	16	72		OpC-5	7	1	11	control (PBS)	ovaries	6.30242		Ovaries	O4	OpB-4	OpC-4	pool all Op
121	B.t	2014-07-03	laid	2	EpB-2		OpC	16	72		OpC-6	4	1	12	control (PBS)	ovaries	6.66532		Ovaries	O5	OpS-5	OpC-5	pool all Op
133	B.t	2014-07-10	laid	6	EpB-3		Total	117	433		EpC-1	2	1	12	control (PBS)	laid	6.27639		Ovaries	O6	OpB-6	OpC-6	pool all Op
136	B.t	2014-07-10	laid	6	EpB-3						EpC-2	5	1	12	control (PBS)	laid	6.0125		Ovaries	O7	OpS-2	OpB-1	pool all Op
145	B.t	2014-07-17	laid	5	EpB-4						EpC-3	4	1	12	control (PBS)	laid	8.6375		Ovaries	O8	OpB-3	OpS-4	pool all Op
147	B.t	2014-07-17	laid	5	EpB-4						EpC-4	4	1	12	control (PBS)	laid	6.7625		Ovaries	O9	OpS-6	OpB-5	pool all Op
148	B.t	2014-07-17	laid	2	EpB-4						EpC-5	3	1	12	control (PBS)	laid	7.24861		Laid	E1	EpC-1	EpS-1	pool all Ep
201	B.t	2014-09-19	laid	5	EpB-5						EpC-6	3	1	12	control (PBS)	laid	7.56806		Laid	E2	EpC-2	EpB-2	pool all Ep
202	B.t	2014-09-19	laid	5	EpB-5						OpS-1	6	1	12	S.e	ovaries	7.08199		Laid	E3	EpC-3	EpS-3	pool all Ep
203	B.t	2014-09-19	laid	1	EpB-5						OpS-2	6	1	12	S.e	ovaries	6.70565		Laid	E4	EpB-4	EpC-4	pool all Ep
204	B.t	2014-09-19	laid	1	EpB-5						OpS-3	7	1	12	S.e	ovaries	7.91532		Laid	E5	EpS-5	EpC-5	pool all Ep
209	B.t	2014-10-06	laid	5	EpB-6						OpS-4	7	1	12	S.e	ovaries	6.66532		Laid	E6	EpB-6	EpC-6	pool all Ep
210	B.t	2014-10-06	laid	5	EpB-6						OpS-5	6	1	12	S.e	ovaries	7.9422		Laid	E7	EpS-2	EpB-1	pool all Ep
211	B.t	2014-10-06	laid	1	EpB-6						OpS-6	6	1	12	S.e	ovaries	8.37231		Laid	E8	EpB-3	EpS-4	pool all Ep
212	B.t	2014-10-06	laid	1	EpB-6						EpS-1	4	2	12	S.e	laid	6.23472		Laid	E9	EpS-6	EpB-5	pool all Ep
50-53	S.e	2014-06-19	laid	10	EpS-1						EpS-2	4	1	12	S.e	laid	7.02639
85	S.e	2014-06-23	laid	1	EpS-1						EpS-3	5	1	17	S.e	laid	7.35281
87	S.e	2014-06-23	laid	1	EpS-1						EpS-4	2	2	12	S.e	laid	7.34583
78	S.e	2014-06-23	laid	5	EpS-2						EpS-5	4	2	12	S.e	laid	6.91528
81	S.e	2014-06-23	laid	5	EpS-2						EpS-6	2	1	12	S.e	laid	7.06806
85	S.e	2014-06-23	laid	1	EpS-2						OpB-1	6	1	12	B.t	ovaries	7.2836
86	S.e	2014-06-23	laid	1	EpS-2						OpB-2	6	1	12	B.t	ovaries	10.4825
82	S.e	2014-06-23	laid	5	EpS-3						OpB-3	6	1	12	B.t	ovaries	7.78091
83	S.e	2014-06-23	laid	5	EpS-3						OpB-4	6	1	12	B.t	ovaries	9.0578
88	S.e	2014-06-23	laid	1	EpS-3						OpB-5	7	1	12	B.t	ovaries	5.25403
90	S.e	2014-06-23	laid	1	EpS-3						OpB-6	7	1	12	B.t	ovaries	8.58737
84	S.e	2014-06-23	laid	1	EpS-3						EpB-1	4	1	14	B.t	laid	5.329
112	S.e	2014-07-03	laid	7	EpS-4						EpB-2	3	1	12	B.t	laid	5.09583
131	S.e	2014-07-10	laid	5	EpS-4						EpB-3	2	1	12	B.t	laid	5.54028
142	S.e	2014-07-17	laid	5	EpS-5						EpB-4	3	1	12	B.t	laid	6.06806
205	S.e.	2014-09-19	laid	6	EpS-5						EpB-5	4	1	12	B.t	laid	9.3875
142	S.e	2014-07-17	laid	1	EpS-5						EpB-6	4	1	12	B.t	laid	7.87361
156	S.e	2014-07-28	laid	7	EpS-6						EpPool	/	/	/	/	laid	6.22727
158	S.e	2014-07-28	laid	5	EpS-6						OpPool	/	/	/	/	ovaries	5.65368
38	control (PBS)	2014-06-19	laid	3	EpC-1
39	control (PBS)	2014-06-19	laid	3	EpC-1
40	control (PBS)	2014-06-19	laid	2	EpC-1
41	control (PBS)	2014-06-19	laid	2	EpC-1
66	control (PBS)	2014-06-23	laid	4	EpC-2
71	control (PBS)	2014-06-23	laid	5	EpC-2
73	control (PBS)	2014-06-23	laid	1	EpC-2
74	control (PBS)	2014-06-23	laid	1	EpC-2
75	control (PBS)	2014-06-23	laid	1	EpC-2
73	control (PBS)	2014-06-23	laid	5	EpC-3
74	control (PBS)	2014-06-23	laid	5	EpC-3
71	control (PBS)	2014-06-23	laid	1	EpC-3
72	control (PBS)	2014-06-23	laid	1	EpC-3
124	control (PBS)	2014-07-10	laid	5	EpC-4
126	control (PBS)	2014-07-10	laid	5	EpC-4
127	control (PBS)	2014-07-10	laid	1	EpC-4
128	control (PBS)	2014-07-10	laid	1	EpC-4
150	control (PBS)	2014-07-28	laid	5	EpC-5
152	control (PBS)	2014-07-28	laid	5	EpC-5
154	control (PBS)	2014-07-28	laid	2	EpC-5
206	control (PBS)	2014-09-19	laid	5	EpC-6
207	control (PBS)	2014-09-19	laid	5	EpC-6
208	control (PBS)	2014-09-19	laid	2	EpC-6
21-24	B.t	2014-06-12	ovaries	10	OpB-1
19	B.t	2014-06-12	ovaries	1	OpB-1
20	B.t	2014-06-12	ovaries	1	OpB-1
21-24	B.t	2014-06-12	ovaries	10	OpB-2
25	B.t	2014-06-12	ovaries	1	OpB-2
26	B.t	2014-06-12	ovaries	1	OpB-2
54-57	B.t	2014-06-19	ovaries	10	OpB-3
58	B.t	2014-06-19	ovaries	1	OpB-3
59	B.t	2014-06-19	ovaries	1	OpB-3
54-57	B.t	2014-06-19	ovaries	10	OpB-4
60	B.t	2014-06-19	ovaries	1	OpB-4
61	B.t	2014-06-19	ovaries	1	OpB-4
58-65	B.t	2014-06-19	ovaries	10	OpB-5
54	B.t	2014-06-19	ovaries	1	OpB-5
55	B.t	2014-06-19	ovaries	1	OpB-5
58-65	B.t	2014-06-19	ovaries	10	OpB-6
56	B.t	2014-06-19	ovaries	1	OpB-6
57	B.t	2014-06-19	ovaries	1	OpB-6
10-13	S.e	2014-06-12	ovaries	10	OpS-1
14	S.e	2014-06-12	ovaries	1	OpS-1
15	S.e	2014-06-12	ovaries	1	OpS-1
10-13	S.e	2014-06-12	ovaries	10	OpS-2
16	S.e	2014-06-12	ovaries	1	OpS-2
17	S.e	2014-06-12	ovaries	1	OpS-2
14-18	S.e	2014-06-12	ovaries	10	OpS-3
10	S.e	2014-06-12	ovaries	1	OpS-3
11	S.e	2014-06-12	ovaries	1	OpS-3
14-18	S.e	2014-06-12	ovaries	10	OpS-4
12	S.e	2014-06-12	ovaries	1	OpS-4
13	S.e	2014-06-12	ovaries	1	OpS-4
42-45	S.e	2014-06-19	ovaries	10	OpS-5
47	S.e	2014-06-19	ovaries	1	OpS-5
48	S.e	2014-06-19	ovaries	1	OpS-5
42-45	S.e	2014-06-19	ovaries	10	OpS-6
47	S.e	2014-06-19	ovaries	1	OpS-6
49	S.e	2014-06-19	ovaries	1	OpS-6
1-4	control (PBS)	2014-06-12	ovaries	12	OpC-1
2	control (PBS)	2014-06-12	ovaries	1	OpC-1
3	control (PBS)	2014-06-12	ovaries	1	OpC-1
1-4	control (PBS)	2014-06-12	ovaries	8	OpC-2
5-8	control (PBS)	2014-06-12	ovaries	3	OpC-2
5-8	control (PBS)	2014-06-12	ovaries	12	OpC-3
29-32	control (PBS)	2014-06-19	ovaries	12	OpC-4
29-32	control (PBS)	2014-06-19	ovaries	3	OpC-5
33-36	control (PBS)	2014-06-19	ovaries	8	OpC-5
33-36	control (PBS)	2014-06-19	ovaries	12	OpC-6

## Sheet: AMP-MSMS
Female Codename	Treatment	Injection date (DD/MM/YYYY)	ovaries/laid	Nb eggs	Name		Treatment	Total # of females used	Total # of eggs used		Name	Nb Females	Nb Injection dates	Nb eggs	Treatment	ovaries/laid
38	control (PBS)	2014-06-19	laid	3	EmC-1		EmC	16	82		EmC-1	16	6	51	control (PBS)	laid
39	control (PBS)	2014-06-19	laid	2	EmC-1		EmS	11	52		EmC-2	13	4	31	control (PBS)	laid
40	control (PBS)	2014-06-19	laid	1	EmC-1		EmB	27	92		EmS-1	11	5	52	S.e.	laid
71	control (PBS)	2014-06-23	laid	2	EmC-1		Total	54	226		EmB-1	12	6	49	B.t.	laid
72	control (PBS)	2014-06-23	laid	5	EmC-1						EmB-2	15	8	43	B.t.	laid
72	control (PBS)	2014-06-23	laid	2	EmC-1
73	control (PBS)	2014-06-23	laid	1	EmC-1
75	control (PBS)	2014-06-23	laid	5	EmC-1
106	control (PBS)	2014-07-03	laid	5	EmC-1
124	control (PBS)	2014-07-10	laid	2	EmC-1
127	control (PBS)	2014-07-10	laid	5	EmC-1
128	control (PBS)	2014-07-10	laid	5	EmC-1
128	control (PBS)	2014-07-10	laid	1	EmC-1
153	control (PBS)	2014-07-28	laid	5	EmC-1
206	control (PBS)	2014-09-19	laid	2	EmC-1
208	control (PBS)	2014-09-19	laid	5	EmC-1
39	control (PBS)	2014-06-19	laid	2	EmC-2
40	control (PBS)	2014-06-19	laid	3	EmC-2
71	control (PBS)	2014-06-23	laid	1	EmC-2
72	control (PBS)	2014-06-23	laid	1	EmC-2
73	control (PBS)	2014-06-23	laid	2	EmC-2
74	control (PBS)	2014-06-23	laid	3	EmC-2
75	control (PBS)	2014-06-23	laid	3	EmC-2
124	control (PBS)	2014-07-10	laid	2	EmC-2
127	control (PBS)	2014-07-10	laid	3	EmC-2
128	control (PBS)	2014-07-10	laid	2	EmC-2
206	control (PBS)	2014-09-19	laid	3	EmC-2
207	control (PBS)	2014-09-19	laid	4	EmC-2
208	control (PBS)	2014-09-19	laid	2	EmC-2
82	S.e	2014-06-23	laid	4	EmS-1
83	S.e	2014-06-23	laid	4	EmS-1
85	S.e	2014-06-23	laid	7	EmS-1
86	S.e	2014-06-23	laid	8	EmS-1
88	S.e	2014-06-23	laid	7	EmS-1
89	S.e	2014-06-23	laid	5	EmS-1
90	S.e	2014-06-23	laid	8	EmS-1
112	S.e	2014-07-03	laid	2	EmS-1
142	S.e	2014-07-17	laid	3	EmS-1
156	S.e	2014-07-28	laid	2	EmS-1
205	S.e.	2014-09-19	laid	2	EmS-1
F62-64	B.t	2014-06-19	laid	15	EmB-1
96	B.t	2014-06-23	laid	1	EmB-1
99	B.t	2014-06-23	laid	5	EmB-1
122	B.t	2014-07-03	laid	5	EmB-1
133	B.t	2014-07-10	laid	2	EmB-1
136	B.t	2014-07-10	laid	2	EmB-1
148	B.t	2014-07-17	laid	4	EmB-1
212	B.t	2014-10-06	laid	5	EmB-1
213	B.t	2014-10-06	laid	5	EmB-1
214	B.t	2014-10-06	laid	5	EmB-1
64	B.t	2014-06-19	laid	3	EmB-2
96	B.t	2014-06-23	laid	1	EmB-2
99	B.t	2014-06-23	laid	2	EmB-2
121	B.t	2014-07-03	laid	2	EmB-2
133	B.t	2014-07-10	laid	1	EmB-2
145	B.t	2014-07-17	laid	4	EmB-2
147	B.t	2014-07-17	laid	4	EmB-2
148	B.t	2014-07-17	laid	2	EmB-2
161	B.t	2014-07-28	laid	4	EmB-2
203	B.t	2014-09-19	laid	3	EmB-2
204	B.t	2014-09-19	laid	3	EmB-2
210	B.t	2014-10-06	laid	4	EmB-2
211	B.t	2014-10-06	laid	3	EmB-2
212	B.t	2014-10-06	laid	3	EmB-2
213	B.t	2014-10-06	laid	4	EmB-2

## Sheet: RT-qPCR
Female Codename	Treatment	Injection date (DD/MM/YYYY)	Sacrifice date (DD/MM/YYYY)	Egg laying sequence		Egg laying sequence	Egg Codename
119	Bt	01/06/2017	2017-06-02	1 day			1 day old egg ID	3 days old egg ID	7 days old egg ID
334	Bt	16/06/2017	2017-06-17			1 day	B.A.1.1		B.A.1.7
338	Bt	16/06/2017	2017-06-17				B.A.1.1*	B.A.1.3*	B.A.1.7*			Eggs laid by B. thuringensis-injected mother
339	Bt	16/06/2017	2017-06-17				B.B.1.1*	B.B.1.3*	B.B.1.7*			Eggs laid by S. entomophila-injected mother
340	Bt	16/06/2017	2017-06-17				B.C.1.1*	B.C.1.3*	B.C.1.7*			Eggs laid by PBS-injected mother
348	Bt	16/06/2017	2017-06-17				S.A.1.1		S.A.1.7
349	Bt	16/06/2017	2017-06-17				S.A.1.1*	S.A.1.3*	S.A.1.7*
350	Bt	16/06/2017	2017-06-17				S.B.1.1*	S.B.1.3*	S.B.1.7*
353	Bt	16/06/2017	2017-06-17				S.C.1.1*	S.C.1.3*	S.C.1.7*
358	Bt	16/06/2017	2017-06-17				T.A.1.1		T.A.1.7
83	Bt	01/06/2017	2017-06-02				T.A.1.1*	T.A.1.3*	T.A.1.7*
95	Bt	01/06/2017	2017-06-02				T.B.1.1*	T.B.1.3*	T.B.1.7*
169	Se	01/06/2017	2017-06-02				T.C.1.1*	T.C.1.3*	T.C.1.7*
175	Se	2017-06-01	2017-06-02			5 days	B.A.5.1	B.A.5.3
221	Se	01/06/2017	2017-06-02				B.B.5.1	B.B.5.3	B.B.5.7
360	Se	16/06/2017	2017-06-17				B.C.5.1	B.C.5.3	B.C.5.7
362	Se	16/06/2017	2017-06-17				S.A.5.1	S.A.5.3	S.A.5.7
363	Se	16/06/2017	2017-06-17				S.B.5.1	S.B.5.3	S.B.5.7
369	Se	16/06/2017	2017-06-17				S.C.5.1	S.C.5.3	S.C.5.7
373	Se	16/06/2017	2017-06-17				T.A.5.1	T.A.5.3	T.A.5.7
377	Se	16/06/2017	2017-06-17				T.B.5.1	T.B.5.3	T.B.5.7
378	Se	16/06/2017	2017-06-17				T.C.5.1	T.C.5.3	T.C.5.7
395	Se	16/06/2017	2017-06-17			12 days	B.A.12.1	B.A.12.3	B.A.12.7
397	Se	2017-06-16	2017-06-17				B.B.12.1	B.B.12.3	B.B.12.7
304	PBS	16/06/2017	2017-06-17				S.A.12.1	S.A.12.3	S.A.12.7
305	PBS	16/06/2017	2017-06-17				S.B.12.1	S.B.12.3	S.B.12.7
306	PBS	16/06/2017	2017-06-17				S.C.12.1	S.C.12.3	S.C.12.7
308	PBS	16/06/2017	2017-06-17				T.A.12.1	T.A.12.3	T.A.12.7
309	PBS	16/06/2017	2017-06-17				T.B.12.1	T.B.12.3	T.B.12.7
312	PBS	16/06/2017	2017-06-17				T.C.12.1	T.C.12.3	T.C.12.7
314	PBS	16/06/2017	2017-06-17
315	PBS	16/06/2017	2017-06-17
323	PBS	16/06/2017	2017-06-17
38	PBS	01/06/2017	2017-06-02
139	Bt	01/06/2017	2017-06-06	5 days
141	Bt	01/06/2017	2017-06-06
146	Bt	01/06/2017	2017-06-06
148	Bt	01/06/2017	2017-06-06
67	Bt	01/06/2017	2017-06-06
70	Bt	01/06/2017	2017-06-06
71	Bt	01/06/2017	2017-06-06
72	Bt	01/06/2017	2017-06-06
77	Bt	01/06/2017	2017-06-06
177	Se	28/05/2017	2017-06-02
195	Se	01/06/2017	2017-06-06
213	Se	29/05/2017	2017-06-03
232	Se	01/06/2017	2017-06-06
241	Se	01/06/2017	2017-06-06
249	Se	01/06/2017	2017-06-06
250	Se	01/06/2017	2017-06-06
252	Se	01/06/2017	2017-06-06
254	Se	01/06/2017	2017-06-06
16	PBS	01/06/2017	2017-06-06
19	PBS	01/06/2017	2017-06-06
20	PBS	01/06/2017	2017-06-06
27	PBS	01/06/2017	2017-06-06
29	PBS	01/06/2017	2017-06-06
32	PBS	01/06/2017	2017-06-06
36	PBS	01/06/2017	2017-06-06
37	PBS	01/06/2017	2017-06-06
40	PBS	01/06/2017	2017-06-06
101	Bt	01/06/2017	2017-06-13	12 days
112	Bt	01/06/2017	2017-06-13
124	Bt	01/06/2017	2017-06-13
127	Bt	01/06/2017	2017-06-13
130	Bt	01/06/2017	2017-06-13
75	Bt	01/06/2017	2017-06-13
192	Se	01/06/2017	2017-06-13
210	Se	01/06/2017	2017-06-13
220	Se	01/06/2017	2017-06-13
224	Se	01/06/2017	2017-06-13
230	Se	01/06/2017	2017-06-13
237	Se	01/06/2017	2017-06-13
242	Se	01/06/2017	2017-06-13
260	Se	01/06/2017	2017-06-13
284	Se	01/06/2017	2017-06-13
10	PBS	01/06/2017	2017-06-13
13	PBS	01/06/2017	2017-06-13
22	PBS	01/06/2017	2017-06-13
28	PBS	01/06/2017	2017-06-13
31	PBS	01/06/2017	2017-06-13
5	PBS	01/06/2017	2017-06-13
57	PBS	01/06/2017	2017-06-13
60	PBS	01/06/2017	2017-06-13
7	PBS	01/06/2017	2017-06-13
